# Supplementary material for: Consensus or Deadlock? Consequences of Simple Behavioral Rules for Coordination in Group Decisions
Source: PLoS One. 2016 Sep 28;11(9):e0162768. doi: 10.1371/journal.pone.0162768 (PMC5040253; doi:10.1371/journal.pone.0162768)
Supplement: S1 Code — All code is included here. S1 Code also includes example parameter sets necessary to reproduce Figs 3 through 7. (ZIP) [file pone.0162768.s001.zip]

Archive with 38 entries (29 files):
- S1code/
- S1code/.DS_Store
- __MACOSX/
- __MACOSX/S1code/
- __MACOSX/S1code/._.DS_Store
- S1code/.Rhistory
- S1code/0-readMe.rtf
- __MACOSX/S1code/._0-readMe.rtf
- S1code/1-meanFieldModel.nb
- __MACOSX/S1code/._1-meanFieldModel.nb
- S1code/2-stochasticModel.R
- __MACOSX/S1code/._2-stochasticModel.R
- S1code/3-figure3.nb
- __MACOSX/S1code/._3-figure3.nb
- S1code/4-figures4and5.R
- S1code/5-figures6and7.R
- __MACOSX/S1code/._5-figures6and7.R
- S1code/movieFrames/
- S1code/movieFrames/.DS_Store
- __MACOSX/S1code/movieFrames/
- __MACOSX/S1code/movieFrames/._.DS_Store
- S1code/outputFiles/
- S1code/outputFiles/.DS_Store
- __MACOSX/S1code/outputFiles/
- __MACOSX/S1code/outputFiles/._.DS_Store
- S1code/parameterFiles/
- S1code/parameterFiles/.DS_Store
- __MACOSX/S1code/parameterFiles/
- __MACOSX/S1code/parameterFiles/._.DS_Store
- S1code/parameterFiles/0-readMePars.rtf
- __MACOSX/S1code/parameterFiles/._0-readMePars.rtf
- S1code/parameterFiles/paramsForFig6.csv
- __MACOSX/S1code/parameterFiles/._paramsForFig6.csv
- S1code/parameterFiles/paramsForFig7.csv
- __MACOSX/S1code/parameterFiles/._paramsForFig7.csv
- S1code/parameterFiles/paramsForFigs345.csv
- __MACOSX/S1code/parameterFiles/._paramsForFigs345.csv
- __MACOSX/S1code/._parameterFiles
