# Supplementary material for: Consensus or Deadlock? Consequences of Simple Behavioral Rules for Coordination in Group Decisions
Source: PLoS One. 2016 Sep 28;11(9):e0162768. doi: 10.1371/journal.pone.0162768 (PMC5040253; doi:10.1371/journal.pone.0162768)
Supplement: S1 Code — All code is included here. S1 Code also includes example parameter sets necessary to reproduce Figs 3 through 7. (ZIP) [file pone.0162768.s001.zip › S1code/1-meanFieldModel.nb]

(* Content-type: application/vnd.wolfram.mathematica *)

(*** Wolfram Notebook File ***)
(* http://www.wolfram.com/nb *)

(* CreatedBy='Mathematica 9.0' *)

(*CacheID: 234*)
(* Internal cache information:
NotebookFileLineBreakTest
NotebookFileLineBreakTest
NotebookDataPosition[       157,          7]
NotebookDataLength[     67675,       1534]
NotebookOptionsPosition[     66330,       1490]
NotebookOutlinePosition[     66753,       1508]
CellTagsIndexPosition[     66710,       1505]
WindowFrame->Normal*)

(* Beginning of Notebook Content *)
Notebook[{
Cell[TextData[{
 StyleBox["Helen McCreery, Nikolaus Correll, Michael Breed, Samuel Flaxman\n\
July 2016", "Section"],
 "\n\n",
 StyleBox["This is the guts of the mean field model, a model in one spatial \
dimension of cooperative transport. This file numerically solves a set of \
three differential equations based on parameters specified in an external csv \
file. It writes a csv file with the results through time, and another file \
with summary (meta) information about the solution for each set of \
parameters. \n\nChange the file it draws parameters from in the \
\[OpenCurlyDoubleQuote]Specify file from which to take parameters\
\[CloseCurlyDoubleQuote] section. Change the number of time points and range \
of time values to evaluate (currently set to limit computing time) in the \
\[OpenCurlyDoubleQuote]Defining time points at which to store data\
\[CloseCurlyDoubleQuote] section. ", "Subsection"]
}], "Text",
 CellChangeTimes->{{3.631800472978372*^9, 3.6318005866654863`*^9}, {
  3.631800649781082*^9, 3.631800678923856*^9}, {3.631800790574209*^9, 
  3.631800791898534*^9}, {3.631801727088464*^9, 3.631801728104958*^9}, {
  3.67785692362449*^9, 3.6778569247988663`*^9}, {3.677951672999304*^9, 
  3.6779517428025827`*^9}}],

Cell[TextData[{
 "\n",
 StyleBox["Initialization", "Section"]
}], "Text",
 CellChangeTimes->{{3.6318017322115917`*^9, 3.631801737136297*^9}}],

Cell[TextData[StyleBox["Set working directory. ", "Subtitle"]], "Text",
 CellChangeTimes->{{3.6037352501017847`*^9, 3.6037352552124166`*^9}, {
  3.603735286235691*^9, 3.603735294340119*^9}, {3.603737464002935*^9, 
  3.60373767107796*^9}, {3.6037377624996862`*^9, 3.603737875057179*^9}, {
  3.604335298243005*^9, 3.604335299568199*^9}, {3.6065772741993027`*^9, 
  3.606577278705138*^9}, {3.606746065614481*^9, 3.606746079253696*^9}, {
  3.6318008078428173`*^9, 3.631800811145814*^9}, {3.631800979983993*^9, 
  3.631800997772254*^9}}],

Cell[BoxData[
 RowBox[{
  RowBox[{"SetDirectory", "[", 
   RowBox[{"NotebookDirectory", "[", "]"}], "]"}], ";"}]], "Input",
 CellChangeTimes->{{3.606577047107909*^9, 3.60657704916317*^9}, {
   3.6065770963998833`*^9, 3.606577105821994*^9}, {3.6065771604962063`*^9, 
   3.6065771625812397`*^9}, {3.606577197196658*^9, 3.606577231956101*^9}, 
   3.606577285266911*^9, {3.6065784901602983`*^9, 3.606578491163846*^9}, 
   3.625854274483602*^9, {3.6316686337086267`*^9, 3.6316686709277697`*^9}, {
   3.631800932967773*^9, 3.631800936487557*^9}, {3.675622826122501*^9, 
   3.675622833928112*^9}}],

Cell[TextData[StyleBox["\nSpecify file names for output files (change these \
file names to not overwrite).\nSpecify file from which to take parameters", \
"Subtitle"]], "Text",
 CellChangeTimes->{{3.606746085413249*^9, 3.6067460951127453`*^9}, {
   3.60674640295928*^9, 3.6067464035274973`*^9}, {3.6318006393578577`*^9, 
   3.631800646213228*^9}, {3.631800680988192*^9, 3.631800708066525*^9}, 
   3.6318008032033787`*^9}],

Cell[BoxData[{
 RowBox[{
  RowBox[{
  "allResultsFileName", "=", "\"\<outputFiles/resultsFigs345.csv\>\""}], 
  ";"}], "\[IndentingNewLine]", 
 RowBox[{
  RowBox[{
   RowBox[{
   "metaResultsFileName", "=", "\"\<outputFiles/metaResultsFigs345.csv\>\""}],
    ";"}], "\[IndentingNewLine]"}], "\[IndentingNewLine]", 
 RowBox[{
  RowBox[{"parameterSpace", "=", 
   RowBox[{
   "Import", "[", "\"\<parameterFiles/paramsForFigs345.csv\>\"", "]"}]}], 
  ";"}]}], "Input",
 CellChangeTimes->{{3.606746106791258*^9, 3.606746112510604*^9}, {
   3.606746399361096*^9, 3.606746430136301*^9}, {3.60734825093736*^9, 
   3.6073482510704393`*^9}, {3.6082107493830853`*^9, 3.608210751396694*^9}, {
   3.6083015891276283`*^9, 3.608301594302784*^9}, {3.608301805605399*^9, 
   3.608301806435011*^9}, {3.6083029898902493`*^9, 3.6083029909723787`*^9}, {
   3.608303975429222*^9, 3.608303999760878*^9}, {3.6258542464069233`*^9, 
   3.625854256373067*^9}, {3.62888340953883*^9, 3.6288834111822767`*^9}, {
   3.628887216858487*^9, 3.628887220592255*^9}, {3.6288881612462378`*^9, 
   3.628888162096127*^9}, {3.628889183371325*^9, 3.628889183524704*^9}, {
   3.629648664113205*^9, 3.6296486659915123`*^9}, {3.629652067872143*^9, 
   3.629652070633923*^9}, {3.631668575689311*^9, 3.631668576944932*^9}, {
   3.631668806374713*^9, 3.6316688080629272`*^9}, {3.631671663165803*^9, 
   3.631671678576129*^9}, {3.63171397323518*^9, 3.6317139750547323`*^9}, {
   3.631714137238761*^9, 3.631714138869773*^9}, {3.631714256143969*^9, 
   3.631714267858914*^9}, {3.63171512606038*^9, 3.63171513000476*^9}, {
   3.631715915554679*^9, 3.631715915780726*^9}, {3.63180040750194*^9, 
   3.631800415728794*^9}, 3.631800687945429*^9, {3.632068897081245*^9, 
   3.632068898010261*^9}, {3.632068991258247*^9, 3.6320689982233553`*^9}, {
   3.633004099036067*^9, 3.63300410341229*^9}, {3.6330050488835163`*^9, 
   3.633005050336297*^9}, {3.6330050904645967`*^9, 3.633005102512061*^9}, {
   3.633005771662448*^9, 3.6330057753147173`*^9}, {3.633007470410655*^9, 
   3.63300749186311*^9}, {3.633008346822137*^9, 3.633008349190473*^9}, {
   3.6330177860842533`*^9, 3.633017788656659*^9}, {3.633017916827999*^9, 
   3.633017921623569*^9}, {3.675622645546195*^9, 3.6756226558866673`*^9}, {
   3.677948261340352*^9, 3.677948268212555*^9}}],

Cell[TextData[{
 StyleBox["\n", "Section"],
 StyleBox["Defining the giving up functions. \n", "Subtitle"],
 StyleBox["Rather than specifying different functions to use with the \
different paradigms, there is a single defined function which is the sum of  \
the functions for each paradigm. The parameter space is set up so that when \
one paradigm is in use, the others have a value of zero. ", "Subsubtitle"]
}], "Text",
 CellChangeTimes->{{3.6037352125362*^9, 3.6037352292760353`*^9}, {
   3.60373806790854*^9, 3.603738086835993*^9}, {3.631801018731309*^9, 
   3.6318010303047237`*^9}, {3.631801064124263*^9, 3.63180113148347*^9}, 
   3.6318013077703733`*^9, {3.6329489332079773`*^9, 3.632948936205454*^9}}],

Cell[BoxData[{
 RowBox[{"Clear", "[", 
  RowBox[{"giveUp1", ",", "giveUp2"}], "]"}], "\[IndentingNewLine]", 
 RowBox[{
  RowBox[{
   RowBox[{"Clear", "[", 
    RowBox[{
    "a", ",", "b1", ",", "b2", ",", "g1", ",", "g2", ",", "N1", ",", "N2"}], 
    "]"}], ";"}], "\[IndentingNewLine]", "\[IndentingNewLine]", 
  RowBox[{"(*", " ", 
   RowBox[{
   "Giving", " ", "up", " ", "function", " ", "for", " ", "individuals", " ", 
    "that", " ", "are", " ", "currently", " ", "in", " ", "state", " ", "1"}],
    " ", "*)"}]}], "\[IndentingNewLine]", 
 RowBox[{
  RowBox[{
   RowBox[{"giveUp1", "[", 
    RowBox[{
    "a_", ",", "b1_", ",", "b2_", ",", "g1_", ",", "g2_", ",", "N1_", ",", 
     "N2_"}], "]"}], ":=", 
   RowBox[{
    RowBox[{"giveUp1", "[", 
     RowBox[{
     "a", ",", "b1", ",", "b2", ",", "g1", ",", "g2", ",", "N1", ",", "N2"}], 
     "]"}], "=", 
    RowBox[{"a", "+", 
     RowBox[{"(", 
      RowBox[{"g2", "/", 
       RowBox[{"(", 
        RowBox[{"g1", "+", 
         RowBox[{"Abs", "[", 
          RowBox[{
           RowBox[{"N1", "[", "t", "]"}], "-", 
           RowBox[{"N2", "[", "t", "]"}]}], "]"}]}], ")"}]}], ")"}], "+", 
     RowBox[{"(", 
      RowBox[{"b1", "/", 
       RowBox[{"(", 
        RowBox[{"1", "+", 
         RowBox[{"Exp", "[", 
          RowBox[{"b2", 
           RowBox[{"(", 
            RowBox[{
             RowBox[{"N1", "[", "t", "]"}], "-", 
             RowBox[{"N2", "[", "t", "]"}]}], ")"}]}], "]"}]}], ")"}]}], 
      ")"}]}]}]}], "\[IndentingNewLine]", "\[IndentingNewLine]", 
  RowBox[{"(*", " ", 
   RowBox[{
   "Giving", " ", "up", " ", "function", " ", "for", " ", "individuals", " ", 
    "that", " ", "are", " ", "currently", " ", "in", " ", "state", " ", "2"}],
    " ", "*)"}]}], "\[IndentingNewLine]", 
 RowBox[{
  RowBox[{"giveUp2", "[", 
   RowBox[{
   "a_", ",", "b1_", ",", "b2_", ",", "g1_", ",", "g2_", ",", "N1_", ",", 
    "N2_"}], "]"}], ":=", 
  RowBox[{
   RowBox[{"giveUp2", "[", 
    RowBox[{
    "a", ",", "b1", ",", "b2", ",", "g1", ",", "g2", ",", "N1", ",", "N2"}], 
    "]"}], "=", 
   RowBox[{"a", "+", 
    RowBox[{"(", 
     RowBox[{"g2", "/", 
      RowBox[{"(", 
       RowBox[{"g1", "+", 
        RowBox[{"Abs", "[", 
         RowBox[{
          RowBox[{"N1", "[", "t", "]"}], "-", 
          RowBox[{"N2", "[", "t", "]"}]}], "]"}]}], ")"}]}], ")"}], "+", 
    RowBox[{"(", 
     RowBox[{"b1", "/", 
      RowBox[{"(", 
       RowBox[{"1", "+", 
        RowBox[{"Exp", "[", 
         RowBox[{"b2", 
          RowBox[{"(", 
           RowBox[{
            RowBox[{"N2", "[", "t", "]"}], "-", 
            RowBox[{"N1", "[", "t", "]"}]}], ")"}]}], "]"}]}], ")"}]}], 
     ")"}]}]}]}]}], "Input",
 CellChangeTimes->{{3.6019117102028303`*^9, 3.601911875721155*^9}, {
   3.60191192266495*^9, 3.601911923201437*^9}, {3.601912054920312*^9, 
   3.601912135611163*^9}, {3.6019122020674553`*^9, 3.601912509258401*^9}, {
   3.601914304452388*^9, 3.601914334865829*^9}, {3.601914413842711*^9, 
   3.601914470431505*^9}, {3.601914519786459*^9, 3.6019145261110907`*^9}, {
   3.601914643226673*^9, 3.601914747022038*^9}, {3.601915231804834*^9, 
   3.601915276451303*^9}, {3.6019153323594103`*^9, 3.601915363142832*^9}, {
   3.6019853845298643`*^9, 3.601985490610532*^9}, {3.601985527637645*^9, 
   3.601985544802886*^9}, {3.6019855812248917`*^9, 3.6019855827048197`*^9}, {
   3.601986329072432*^9, 3.601986330400484*^9}, {3.601986376050705*^9, 
   3.601986449459611*^9}, {3.6019866644540777`*^9, 3.6019866771250772`*^9}, {
   3.601986822379735*^9, 3.6019868796298637`*^9}, {3.6019869206275663`*^9, 
   3.601986950340261*^9}, {3.6019869970245647`*^9, 3.601986997151383*^9}, {
   3.601987037247142*^9, 3.6019872221526527`*^9}, {3.601987406970269*^9, 
   3.601987471494049*^9}, {3.603725191993997*^9, 3.603725281767906*^9}, {
   3.603725332749441*^9, 3.603725435901277*^9}, {3.603725520566299*^9, 
   3.603725524181946*^9}, {3.603725568778452*^9, 3.603725568991282*^9}, {
   3.603725722746914*^9, 3.603725722964723*^9}, {3.603725859410186*^9, 
   3.603725940306119*^9}, {3.603726168867584*^9, 3.603726190471743*^9}, {
   3.60372626915668*^9, 3.60372631362306*^9}, {3.603734192251615*^9, 
   3.603734338671439*^9}, {3.603734384742469*^9, 3.6037345684342012`*^9}, {
   3.603734608581637*^9, 3.60373462056564*^9}, {3.603734709917198*^9, 
   3.603734770228669*^9}, {3.603735472902966*^9, 3.603735474290007*^9}, {
   3.603735534211671*^9, 3.6037355364260263`*^9}, {3.603736116213921*^9, 
   3.603736148239657*^9}, {3.60373618632817*^9, 3.603736216653037*^9}, {
   3.603736284524877*^9, 3.603736314072905*^9}, {3.6037363575753727`*^9, 
   3.603736362214574*^9}, {3.603736586740078*^9, 3.603736589954*^9}, {
   3.6037371355846*^9, 3.60373714343375*^9}, {3.6037372858195953`*^9, 
   3.603737288869026*^9}, 3.60373816228911*^9, {3.604230438143632*^9, 
   3.604230441280983*^9}, {3.6042304717404203`*^9, 3.604230480161635*^9}, {
   3.604230644575159*^9, 3.604230648381678*^9}, {3.6042307619367723`*^9, 
   3.604230769420116*^9}, {3.604230928312544*^9, 3.604230934739263*^9}, {
   3.604232140086767*^9, 3.6042321478163977`*^9}, {3.604249839796392*^9, 
   3.604249845797714*^9}, {3.604330606999035*^9, 3.604330659691753*^9}, {
   3.60433127681126*^9, 3.6043312787969313`*^9}, {3.604331622796029*^9, 
   3.60433162976547*^9}, {3.6043317616235113`*^9, 3.604331763839869*^9}, {
   3.60433184486579*^9, 3.604331883041274*^9}, {3.604331957182276*^9, 
   3.604331962974831*^9}, {3.604336056880579*^9, 3.604336069012513*^9}, {
   3.606150134231608*^9, 3.606150449001725*^9}, {3.606152254968391*^9, 
   3.6061522658451033`*^9}, {3.60641095793804*^9, 3.606411010275564*^9}, 
   3.615211540417879*^9, {3.631667956320003*^9, 3.631668005968813*^9}, {
   3.631801152206468*^9, 3.631801182050373*^9}}],

Cell[TextData[{
 StyleBox["\n", "Section"],
 StyleBox["Defining the differential equations", "Subtitle"]
}], "Text",
 CellChangeTimes->{{3.603735182184002*^9, 3.603735186373897*^9}, 
   3.631801186295938*^9}],

Cell[BoxData[{
 RowBox[{
  RowBox[{"dN1dt", "=", 
   RowBox[{
    RowBox[{"j1", " ", 
     RowBox[{"Nd", "[", "t", "]"}]}], "-", 
    RowBox[{
     RowBox[{"N1", "[", "t", "]"}], " ", 
     RowBox[{"giveUp1", "[", 
      RowBox[{
      "a", ",", "b1", ",", "b2", ",", "g1", ",", "g2", ",", "N1", ",", "N2"}],
       "]"}]}]}]}], ";"}], "\[IndentingNewLine]", 
 RowBox[{
  RowBox[{"dN2dt", "=", 
   RowBox[{
    RowBox[{"j2", " ", 
     RowBox[{"Nd", "[", "t", "]"}]}], "-", 
    RowBox[{
     RowBox[{"N2", "[", "t", "]"}], " ", 
     RowBox[{"giveUp2", "[", 
      RowBox[{
      "a", ",", "b1", ",", "b2", ",", "g1", ",", "g2", ",", "N1", ",", "N2"}],
       "]"}]}]}]}], ";"}], "\[IndentingNewLine]", 
 RowBox[{
  RowBox[{
   RowBox[{"dNddt", "=", 
    RowBox[{
     RowBox[{
      RowBox[{"N1", "[", "t", "]"}], " ", 
      RowBox[{"giveUp1", "[", 
       RowBox[{
       "a", ",", "b1", ",", "b2", ",", "g1", ",", "g2", ",", "N1", ",", 
        "N2"}], "]"}]}], "+", " ", 
     RowBox[{
      RowBox[{"N2", "[", "t", "]"}], " ", 
      RowBox[{"giveUp2", "[", 
       RowBox[{
       "a", ",", "b1", ",", "b2", ",", "g1", ",", "g2", ",", "N1", ",", 
        "N2"}], "]"}]}], "-", " ", 
     RowBox[{
      RowBox[{"Nd", "[", "t", "]"}], 
      RowBox[{"(", 
       RowBox[{"j1", "+", "j2"}], ")"}]}]}]}], ";"}], 
  "\[IndentingNewLine]"}], "\[IndentingNewLine]", 
 RowBox[{
  RowBox[{"diffeqs", "=", 
   RowBox[{"{", 
    RowBox[{
     RowBox[{
      RowBox[{
       RowBox[{"N1", "'"}], "[", "t", "]"}], "\[Equal]", "dN1dt"}], ",", 
     RowBox[{
      RowBox[{
       RowBox[{"N2", "'"}], "[", "t", "]"}], "\[Equal]", "dN2dt"}], ",", 
     RowBox[{
      RowBox[{
       RowBox[{"Nd", "'"}], "[", "t", "]"}], "\[Equal]", "dNddt"}], ",", 
     RowBox[{
      RowBox[{"N1", "[", "1", "]"}], "\[Equal]", "n1init"}], ",", 
     RowBox[{
      RowBox[{"N2", "[", "1", "]"}], "\[Equal]", "n2init"}], ",", 
     RowBox[{
      RowBox[{"Nd", "[", "1", "]"}], "\[Equal]", "ndinit"}]}], "}"}]}], 
  ";"}]}], "Input",
 CellChangeTimes->{{3.6019117102028303`*^9, 3.601911875721155*^9}, {
   3.60191192266495*^9, 3.601911923201437*^9}, {3.601912054920312*^9, 
   3.601912135611163*^9}, {3.6019122020674553`*^9, 3.601912509258401*^9}, {
   3.601914304452388*^9, 3.601914334865829*^9}, {3.601914413842711*^9, 
   3.601914470431505*^9}, {3.601914519786459*^9, 3.6019145261110907`*^9}, {
   3.601914643226673*^9, 3.601914747022038*^9}, {3.601915231804834*^9, 
   3.601915276451303*^9}, {3.6019153323594103`*^9, 3.601915363142832*^9}, {
   3.6019853845298643`*^9, 3.601985490610532*^9}, {3.601985527637645*^9, 
   3.601985544802886*^9}, {3.6019855812248917`*^9, 3.6019855827048197`*^9}, {
   3.601986329072432*^9, 3.601986330400484*^9}, {3.601986376050705*^9, 
   3.601986449459611*^9}, {3.6019866644540777`*^9, 3.6019866771250772`*^9}, {
   3.601986822379735*^9, 3.6019868796298637`*^9}, {3.6019869206275663`*^9, 
   3.601986950340261*^9}, {3.6019869970245647`*^9, 3.601986997151383*^9}, {
   3.601987037247142*^9, 3.6019872221526527`*^9}, {3.601987406970269*^9, 
   3.601987471494049*^9}, {3.603725191993997*^9, 3.603725281767906*^9}, {
   3.603725332749441*^9, 3.603725435901277*^9}, {3.603725520566299*^9, 
   3.603725524181946*^9}, {3.603725568778452*^9, 3.603725568991282*^9}, {
   3.603725722746914*^9, 3.603725722964723*^9}, {3.603725859410186*^9, 
   3.603725940306119*^9}, {3.603726168867584*^9, 3.603726190471743*^9}, {
   3.60372626915668*^9, 3.60372631362306*^9}, {3.603734192251615*^9, 
   3.603734338671439*^9}, {3.603734384742469*^9, 3.6037345684342012`*^9}, {
   3.603734608581637*^9, 3.60373462056564*^9}, {3.603734709917198*^9, 
   3.603734770228669*^9}, {3.603735441639893*^9, 3.603735443462219*^9}, {
   3.603736221390258*^9, 3.6037362599130917`*^9}, {3.60373651165427*^9, 
   3.6037365428046*^9}, {3.603736598990643*^9, 3.603736634313859*^9}, {
   3.603736735613805*^9, 3.6037367478092422`*^9}, {3.6037372058525457`*^9, 
   3.603737206159992*^9}, {3.603737323594955*^9, 3.6037373600657988`*^9}, {
   3.603737406073625*^9, 3.603737428329481*^9}, {3.603737689769985*^9, 
   3.603737749265706*^9}, {3.603738300797061*^9, 3.603738301561948*^9}, {
   3.6042304550696707`*^9, 3.604230461933695*^9}, {3.6042304925357428`*^9, 
   3.604230499952427*^9}, {3.604230534047763*^9, 3.604230537935061*^9}, 
   3.6042306013993*^9, {3.6042307362113743`*^9, 3.6042307384494877`*^9}, {
   3.604331473642694*^9, 3.604331502834763*^9}, {3.60615054619094*^9, 
   3.606150610018261*^9}, {3.606150677242564*^9, 3.606150746943432*^9}, {
   3.606154605533908*^9, 3.606154606560482*^9}, 3.60615739014765*^9, {
   3.606160816524518*^9, 3.60616085206343*^9}, {3.606609530954211*^9, 
   3.606609553652191*^9}, {3.606609740190002*^9, 3.606609850914027*^9}, {
   3.606609883368819*^9, 3.606609907832121*^9}, 3.606609966186892*^9, {
   3.6066103254066668`*^9, 3.606610338221897*^9}, {3.6066106395608177`*^9, 
   3.6066106406947393`*^9}, {3.606610809629197*^9, 3.606610809820627*^9}, {
   3.631668023724532*^9, 3.631668034992807*^9}, {3.631668911437323*^9, 
   3.6316689251300707`*^9}, {3.631711942409185*^9, 3.631711953420286*^9}, {
   3.677933194830277*^9, 3.677933198143008*^9}}],

Cell[TextData[{
 StyleBox["\nDefining vectors of parameter values for the runs. \n", 
  "Subtitle"],
 StyleBox["For example, \
\[OpenCurlyDoubleQuote]aValues\[CloseCurlyDoubleQuote] is a vector which has \
all the values of the parameter \[OpenCurlyDoubleQuote]a\
\[CloseCurlyDoubleQuote] you want to look at. The length is the total number \
of parameter sets. ", "Subsubtitle"]
}], "Text",
 CellChangeTimes->{{3.606157421716489*^9, 3.6061574582963953`*^9}, {
  3.63180121924627*^9, 3.631801302043083*^9}}],

Cell[BoxData[{
 RowBox[{
  RowBox[{"run", "=", 
   RowBox[{"parameterSpace", "[", 
    RowBox[{"[", 
     RowBox[{
      RowBox[{"Range", "[", 
       RowBox[{"2", ",", 
        RowBox[{"Length", "[", "parameterSpace", "]"}]}], "]"}], ",", "1"}], 
     "]"}], "]"}]}], ";"}], "\[IndentingNewLine]", 
 RowBox[{
  RowBox[{"aValues", "=", 
   RowBox[{"parameterSpace", "[", 
    RowBox[{"[", 
     RowBox[{
      RowBox[{"Range", "[", 
       RowBox[{"2", ",", 
        RowBox[{"Length", "[", "parameterSpace", "]"}]}], "]"}], ",", "2"}], 
     "]"}], "]"}]}], ";"}], "\[IndentingNewLine]", 
 RowBox[{
  RowBox[{"b1Values", "=", 
   RowBox[{"parameterSpace", "[", 
    RowBox[{"[", 
     RowBox[{
      RowBox[{"Range", "[", 
       RowBox[{"2", ",", 
        RowBox[{"Length", "[", "parameterSpace", "]"}]}], "]"}], ",", "3"}], 
     "]"}], "]"}]}], ";"}], "\[IndentingNewLine]", 
 RowBox[{
  RowBox[{"b2Values", "=", 
   RowBox[{"parameterSpace", "[", 
    RowBox[{"[", 
     RowBox[{
      RowBox[{"Range", "[", 
       RowBox[{"2", ",", 
        RowBox[{"Length", "[", "parameterSpace", "]"}]}], "]"}], ",", "4"}], 
     "]"}], "]"}]}], ";"}], "\[IndentingNewLine]", 
 RowBox[{
  RowBox[{"g1Values", "=", 
   RowBox[{"parameterSpace", "[", 
    RowBox[{"[", 
     RowBox[{
      RowBox[{"Range", "[", 
       RowBox[{"2", ",", 
        RowBox[{"Length", "[", "parameterSpace", "]"}]}], "]"}], ",", "5"}], 
     "]"}], "]"}]}], ";"}], "\[IndentingNewLine]", 
 RowBox[{
  RowBox[{"g2Values", "=", 
   RowBox[{"parameterSpace", "[", 
    RowBox[{"[", 
     RowBox[{
      RowBox[{"Range", "[", 
       RowBox[{"2", ",", 
        RowBox[{"Length", "[", "parameterSpace", "]"}]}], "]"}], ",", "6"}], 
     "]"}], "]"}]}], ";"}], "\[IndentingNewLine]", 
 RowBox[{
  RowBox[{"j1Values", "=", 
   RowBox[{"parameterSpace", "[", 
    RowBox[{"[", 
     RowBox[{
      RowBox[{"Range", "[", 
       RowBox[{"2", ",", 
        RowBox[{"Length", "[", "parameterSpace", "]"}]}], "]"}], ",", "7"}], 
     "]"}], "]"}]}], ";"}], "\[IndentingNewLine]", 
 RowBox[{
  RowBox[{"j2Values", "=", 
   RowBox[{"parameterSpace", "[", 
    RowBox[{"[", 
     RowBox[{
      RowBox[{"Range", "[", 
       RowBox[{"2", ",", 
        RowBox[{"Length", "[", "parameterSpace", "]"}]}], "]"}], ",", "8"}], 
     "]"}], "]"}]}], ";"}], "\[IndentingNewLine]"}], "Input",
 CellChangeTimes->{{3.606157466524329*^9, 3.606157945793318*^9}, 
   3.606159806290762*^9, 3.606159924410818*^9, 3.6061603421457243`*^9, {
   3.6061607838369627`*^9, 3.606160789374955*^9}, 3.606411045897691*^9, 
   3.6064111308297567`*^9, {3.6064144013540363`*^9, 3.6064144426466293`*^9}, {
   3.606575748248973*^9, 3.606575751353551*^9}, 3.6065785457485533`*^9, {
   3.606737169368483*^9, 3.606737323820675*^9}, {3.6067381284746637`*^9, 
   3.606738229511094*^9}, {3.60673830572878*^9, 3.606738311978094*^9}, {
   3.6067384289324636`*^9, 3.6067384512722397`*^9}, {3.606740326764567*^9, 
   3.60674035222053*^9}, {3.6067404533031483`*^9, 3.606740467389922*^9}, 
   3.607348292003229*^9, {3.608210739721788*^9, 3.608210741611033*^9}, {
   3.6083015562434998`*^9, 3.608301577374807*^9}, {3.6083018199241447`*^9, 
   3.60830182180221*^9}, {3.6083029949615393`*^9, 3.6083029963392553`*^9}, {
   3.608303963748674*^9, 3.6083039656974277`*^9}, {3.608304013539855*^9, 
   3.6083040146717157`*^9}, {3.625854222313921*^9, 3.6258542271825027`*^9}, {
   3.6288834002004623`*^9, 3.628883401890677*^9}, {3.628887226070675*^9, 
   3.628887229135194*^9}, {3.628888165286614*^9, 3.628888165451764*^9}, {
   3.628889186628956*^9, 3.628889186844056*^9}, {3.629648673335829*^9, 
   3.6296486754798594`*^9}, {3.629652075052549*^9, 3.629652077026656*^9}, {
   3.631668052215356*^9, 3.6316680529890413`*^9}, 3.631668146943741*^9, {
   3.631668356510133*^9, 3.631668362638699*^9}, {3.6316686006947536`*^9, 
   3.631668605372816*^9}, {3.631668676212727*^9, 3.63166868680053*^9}, 
   3.6316690519571257`*^9, {3.63167184905872*^9, 3.631671849360133*^9}, {
   3.631711958732642*^9, 3.6317119598446827`*^9}, {3.63171429421458*^9, 
   3.631714294865459*^9}, {3.631715119430942*^9, 3.631715122250989*^9}, {
   3.677933277193572*^9, 3.677933283909595*^9}}],

Cell[TextData[{
 StyleBox["Defining hard-assigned parameters\n", "Subtitle"],
 StyleBox["These include the total number of ants in the system, and the \
initial number of ants in each group. It doesn\[CloseCurlyQuote]t work to \
have zero ants starting in any behavioral state, so the initial numbers in \
groups 1 and 2 (not disengaged) are set to 0.001. ", "Subsubtitle"]
}], "Text",
 CellChangeTimes->{{3.6064838273533087`*^9, 3.606483868766428*^9}, {
  3.63180135605669*^9, 3.6318013591773863`*^9}, {3.631801399746291*^9, 
  3.6318014761036882`*^9}}],

Cell[BoxData[{
 RowBox[{
  RowBox[{"totalAnts", "=", "20"}], ";"}], "\[IndentingNewLine]", 
 RowBox[{
  RowBox[{"n1init", "=", "0.001"}], ";"}], "\[IndentingNewLine]", 
 RowBox[{
  RowBox[{"n2init", "=", "0.001"}], ";"}], "\[IndentingNewLine]", 
 RowBox[{
  RowBox[{"ndinit", "=", "20"}], ";"}]}], "Input",
 CellChangeTimes->{{3.606483870480056*^9, 3.606483910448264*^9}, {
   3.606483953610031*^9, 3.6064839951732483`*^9}, {3.606576022691744*^9, 
   3.6065760280588207`*^9}, {3.606609993159953*^9, 3.606610147114311*^9}, {
   3.606611122626759*^9, 3.6066111291068277`*^9}, 3.606738232492729*^9, {
   3.6067401258714314`*^9, 3.60674012994862*^9}, {3.606740816133038*^9, 
   3.606740816342815*^9}, {3.607086439815922*^9, 3.607086440580051*^9}, {
   3.631801366404839*^9, 3.6318013725298357`*^9}}],

Cell[TextData[StyleBox["\nDefining time points at which to store data", \
"Subtitle"]], "Text",
 CellChangeTimes->{{3.631801379428108*^9, 3.63180138644131*^9}, 
   3.631801481743661*^9}],

Cell[BoxData[{
 RowBox[{
  RowBox[{"finalTime", "=", "20"}], ";"}], "\[IndentingNewLine]", 
 RowBox[{
  RowBox[{"numTvalues", "=", "100"}], ";"}], "\[IndentingNewLine]", 
 RowBox[{
  RowBox[{"tValues", "=", 
   RowBox[{"N", "[", 
    RowBox[{"Range", "[", 
     RowBox[{"1", ",", "finalTime", ",", 
      RowBox[{"(", 
       RowBox[{"finalTime", "/", "numTvalues"}], ")"}]}], "]"}], "]"}]}], 
  ";"}], "\[IndentingNewLine]"}], "Input",
 CellChangeTimes->{{3.606483870480056*^9, 3.606483910448264*^9}, {
   3.606483953610031*^9, 3.6064839951732483`*^9}, {3.606576022691744*^9, 
   3.6065760280588207`*^9}, {3.606609993159953*^9, 3.606610147114311*^9}, {
   3.606611122626759*^9, 3.6066111291068277`*^9}, 3.606738232492729*^9, {
   3.6067401258714314`*^9, 3.60674012994862*^9}, {3.606740816133038*^9, 
   3.606740816342815*^9}, {3.607086439815922*^9, 3.607086440580051*^9}, {
   3.631801366404839*^9, 3.6318013725298357`*^9}, {3.6330040808776293`*^9, 
   3.633004081053377*^9}, {3.633004917100689*^9, 3.6330049172512493`*^9}, {
   3.633017652349866*^9, 3.633017652658349*^9}, {3.63301790973643*^9, 
   3.633017909856868*^9}, {3.675624320475357*^9, 3.675624320550549*^9}, {
   3.677932368738089*^9, 3.677932391972643*^9}, {3.6779336182945967`*^9, 
   3.67793364474894*^9}, 3.677951657229904*^9, {3.6779517567018547`*^9, 
   3.677951756852429*^9}}],

Cell[TextData[{
 StyleBox["Creating tables to store data\n", "Subtitle"],
 StyleBox["The one called \[OpenCurlyDoubleQuote]data\[CloseCurlyDoubleQuote] \
keeps track of data for all time points for all runs (all parameter sets). \
The one called \[OpenCurlyDoubleQuote]metaData\[CloseCurlyDoubleQuote] has \
one row for each run, and it keeps track of the maximum coordination for each \
run. ", "Subsubtitle"]
}], "Text",
 CellChangeTimes->{{3.6064143096918163`*^9, 3.606414312374789*^9}, {
   3.607034046022429*^9, 3.607034060338435*^9}, 3.6316705217158747`*^9, {
   3.6318015084045677`*^9, 3.631801580675378*^9}, {3.63180161088645*^9, 
   3.631801649529009*^9}}],

Cell[BoxData[{
 RowBox[{
  RowBox[{"data", "=", 
   RowBox[{"Table", "[", 
    RowBox[{"0", ",", 
     RowBox[{"{", 
      RowBox[{"x", ",", 
       RowBox[{
        RowBox[{"Length", "[", "run", "]"}], "*", 
        RowBox[{"(", 
         RowBox[{"Length", "[", "tValues", "]"}], ")"}]}]}], "}"}], ",", 
     RowBox[{"{", 
      RowBox[{"y", ",", "16"}], "}"}]}], "]"}]}], ";"}], "\n", 
 RowBox[{
  RowBox[{"metaData", "=", 
   RowBox[{"Table", "[", 
    RowBox[{"0", ",", 
     RowBox[{"{", 
      RowBox[{"x", ",", 
       RowBox[{"Length", "[", "run", "]"}]}], "}"}], ",", 
     RowBox[{"{", 
      RowBox[{"y", ",", "12"}], "}"}]}], "]"}]}], ";"}]}], "Input",
 CellChangeTimes->{{3.60615981685402*^9, 3.606159859661248*^9}, 
   3.6061599171720657`*^9, {3.606160336286538*^9, 3.6061604513737497`*^9}, {
   3.606160486354912*^9, 3.6061607778582983`*^9}, 3.606411038580042*^9, {
   3.606411084322776*^9, 3.606411125503439*^9}, {3.6064143145272827`*^9, 
   3.606414383167959*^9}, 3.6064156443687153`*^9, {3.606575773329389*^9, 
   3.606575783054977*^9}, {3.606575900469421*^9, 3.606575925941058*^9}, {
   3.606738247794675*^9, 3.606738247922667*^9}, {3.606738675662678*^9, 
   3.60673867821177*^9}, {3.6067403579616737`*^9, 3.606740358351791*^9}, {
   3.606751645853614*^9, 3.606751646253227*^9}, {3.607034027333733*^9, 
   3.607034035724608*^9}, 3.607077320680306*^9, {3.607085186607539*^9, 
   3.6070851953715887`*^9}, {3.6083011417455*^9, 3.608301142184531*^9}, {
   3.6316684646985407`*^9, 3.631668466800294*^9}, {3.631669005621118*^9, 
   3.631669005869544*^9}, {3.631670576624556*^9, 3.631670576941799*^9}, {
   3.6317134438452063`*^9, 3.6317134439609213`*^9}, 3.6318016603743677`*^9, {
   3.675622587019678*^9, 3.6756225891690807`*^9}, {3.677933004631075*^9, 
   3.677933004959619*^9}, {3.677933665924472*^9, 3.677933709172077*^9}}],

Cell[TextData[{
 StyleBox["\n", "Subtitle"],
 StyleBox["Processing", "Section"],
 StyleBox["\n", "Subtitle"],
 StyleBox["The outer for loop loops through the parameter sets (each row in \
the parameters csv file). The inner for loop loops through time, recording a \
numerical solution at each time step", "Subsubtitle"]
}], "Text",
 CellChangeTimes->{{3.606157400525758*^9, 3.6061574055074673`*^9}, 
   3.6318016739855127`*^9, {3.6318017503521976`*^9, 3.631801807406457*^9}}],

Cell[BoxData[
 RowBox[{"For", "[", 
  RowBox[{
   RowBox[{"i", "=", "1"}], ",", 
   RowBox[{"i", "\[LessEqual]", 
    RowBox[{"Length", "[", "run", "]"}]}], ",", 
   RowBox[{"i", "++"}], ",", 
   RowBox[{"{", "\[IndentingNewLine]", "\[IndentingNewLine]", 
    RowBox[{"(*", " ", 
     RowBox[{
     "Assigning", " ", "parameters", " ", "for", " ", "this", " ", "specific",
       " ", "iteration"}], " ", "*)"}], "\[IndentingNewLine]", 
    RowBox[{
     RowBox[{"params", " ", "=", 
      RowBox[{"{", 
       RowBox[{
        RowBox[{"a", "\[Rule]", 
         RowBox[{"aValues", "[", 
          RowBox[{"[", "i", "]"}], "]"}]}], ",", 
        RowBox[{"b1", "\[Rule]", 
         RowBox[{"b1Values", "[", 
          RowBox[{"[", "i", "]"}], "]"}]}], ",", 
        RowBox[{"b2", "\[Rule]", 
         RowBox[{"b2Values", "[", 
          RowBox[{"[", "i", "]"}], "]"}]}], ",", 
        RowBox[{"g1", "\[Rule]", 
         RowBox[{"g1Values", "[", 
          RowBox[{"[", "i", "]"}], "]"}]}], ",", 
        RowBox[{"g2", "\[Rule]", 
         RowBox[{"g2Values", "[", 
          RowBox[{"[", "i", "]"}], "]"}]}], ",", 
        RowBox[{"j1", "\[Rule]", 
         RowBox[{"j1Values", "[", 
          RowBox[{"[", "i", "]"}], "]"}]}], ",", 
        RowBox[{"j2", "\[Rule]", 
         RowBox[{"j2Values", "[", 
          RowBox[{"[", "i", "]"}], "]"}]}]}], "}"}]}], ";", "  ", 
     "\[IndentingNewLine]", "\[IndentingNewLine]", 
     RowBox[{"(*", " ", 
      RowBox[{"Calculating", " ", "numerical", " ", "Solution"}], " ", "*)"}],
      "\[IndentingNewLine]", 
     RowBox[{"neqns", "=", 
      RowBox[{"diffeqs", "/.", "params"}]}], ";", "\[IndentingNewLine]", 
     RowBox[{"numSolution", "=", 
      RowBox[{"NDSolve", "[", 
       RowBox[{"neqns", ",", 
        RowBox[{"{", 
         RowBox[{
          RowBox[{"N1", "[", "t", "]"}], ",", 
          RowBox[{"N2", "[", "t", "]"}], ",", 
          RowBox[{"Nd", "[", "t", "]"}]}], "}"}], ",", 
        RowBox[{"{", 
         RowBox[{"t", ",", "1", ",", "finalTime"}], "}"}]}], "]"}]}], ";", 
     "\[IndentingNewLine]", "\[IndentingNewLine]", 
     RowBox[{"(*", " ", 
      RowBox[{
      "Writing", " ", "the", " ", "initial", " ", "state", " ", "to", " ", 
       "the", " ", "data", " ", "table"}], " ", "*)"}], "\[IndentingNewLine]", 
     RowBox[{"(*", " ", 
      RowBox[{"First", ",", " ", 
       RowBox[{"writing", " ", "the", " ", "parameters"}]}], " ", "*)"}], 
     "\[IndentingNewLine]", 
     RowBox[{
      RowBox[{"data", "[", 
       RowBox[{"[", 
        RowBox[{
         RowBox[{"1", "+", 
          RowBox[{"(", 
           RowBox[{
            RowBox[{"Length", "[", "tValues", "]"}], "*", 
            RowBox[{"(", 
             RowBox[{"i", "-", "1"}], ")"}]}], ")"}]}], ",", "1"}], "]"}], 
       "]"}], "=", 
      RowBox[{"run", "[", 
       RowBox[{"[", "i", "]"}], "]"}]}], " ", ";", "\[IndentingNewLine]", 
     RowBox[{
      RowBox[{"data", "[", 
       RowBox[{"[", 
        RowBox[{
         RowBox[{"1", "+", 
          RowBox[{"(", 
           RowBox[{
            RowBox[{"Length", "[", "tValues", "]"}], "*", 
            RowBox[{"(", 
             RowBox[{"i", "-", "1"}], ")"}]}], ")"}]}], ",", "2"}], "]"}], 
       "]"}], "=", 
      RowBox[{"aValues", "[", 
       RowBox[{"[", "i", "]"}], "]"}]}], " ", ";", "\[IndentingNewLine]", 
     RowBox[{
      RowBox[{"data", "[", 
       RowBox[{"[", 
        RowBox[{
         RowBox[{"1", "+", 
          RowBox[{"(", 
           RowBox[{
            RowBox[{"Length", "[", "tValues", "]"}], "*", 
            RowBox[{"(", 
             RowBox[{"i", "-", "1"}], ")"}]}], ")"}]}], ",", "3"}], "]"}], 
       "]"}], "=", 
      RowBox[{"b1Values", "[", 
       RowBox[{"[", "i", "]"}], "]"}]}], ";", "\[IndentingNewLine]", 
     RowBox[{
      RowBox[{"data", "[", 
       RowBox[{"[", 
        RowBox[{
         RowBox[{"1", "+", 
          RowBox[{"(", 
           RowBox[{
            RowBox[{"Length", "[", "tValues", "]"}], "*", 
            RowBox[{"(", 
             RowBox[{"i", "-", "1"}], ")"}]}], ")"}]}], ",", "4"}], "]"}], 
       "]"}], "=", 
      RowBox[{"b2Values", "[", 
       RowBox[{"[", "i", "]"}], "]"}]}], ";", "\[IndentingNewLine]", 
     RowBox[{
      RowBox[{"data", "[", 
       RowBox[{"[", 
        RowBox[{
         RowBox[{"1", "+", 
          RowBox[{"(", 
           RowBox[{
            RowBox[{"Length", "[", "tValues", "]"}], "*", 
            RowBox[{"(", 
             RowBox[{"i", "-", "1"}], ")"}]}], ")"}]}], ",", "5"}], "]"}], 
       "]"}], "=", 
      RowBox[{"g1Values", "[", 
       RowBox[{"[", "i", "]"}], "]"}]}], ";", "\[IndentingNewLine]", 
     RowBox[{
      RowBox[{"data", "[", 
       RowBox[{"[", 
        RowBox[{
         RowBox[{"1", "+", 
          RowBox[{"(", 
           RowBox[{
            RowBox[{"Length", "[", "tValues", "]"}], "*", 
            RowBox[{"(", 
             RowBox[{"i", "-", "1"}], ")"}]}], ")"}]}], ",", "6"}], "]"}], 
       "]"}], "=", 
      RowBox[{"g2Values", "[", 
       RowBox[{"[", "i", "]"}], "]"}]}], ";", "\[IndentingNewLine]", 
     RowBox[{
      RowBox[{"data", "[", 
       RowBox[{"[", 
        RowBox[{
         RowBox[{"1", "+", 
          RowBox[{"(", 
           RowBox[{
            RowBox[{"Length", "[", "tValues", "]"}], "*", 
            RowBox[{"(", 
             RowBox[{"i", "-", "1"}], ")"}]}], ")"}]}], ",", "7"}], "]"}], 
       "]"}], "=", 
      RowBox[{"j1Values", "[", 
       RowBox[{"[", "i", "]"}], "]"}]}], ";", "\[IndentingNewLine]", 
     RowBox[{
      RowBox[{"data", "[", 
       RowBox[{"[", 
        RowBox[{
         RowBox[{"1", "+", 
          RowBox[{"(", 
           RowBox[{
            RowBox[{"Length", "[", "tValues", "]"}], "*", 
            RowBox[{"(", 
             RowBox[{"i", "-", "1"}], ")"}]}], ")"}]}], ",", "8"}], "]"}], 
       "]"}], "=", 
      RowBox[{"j2Values", "[", 
       RowBox[{"[", "i", "]"}], "]"}]}], ";", "\[IndentingNewLine]", 
     RowBox[{
      RowBox[{"data", "[", 
       RowBox[{"[", 
        RowBox[{
         RowBox[{"1", "+", 
          RowBox[{"(", 
           RowBox[{
            RowBox[{"Length", "[", "tValues", "]"}], "*", 
            RowBox[{"(", 
             RowBox[{"i", "-", "1"}], ")"}]}], ")"}]}], ",", "9"}], "]"}], 
       "]"}], "=", "totalAnts"}], ";", "\[IndentingNewLine]", 
     "\[IndentingNewLine]", 
     RowBox[{"(*", " ", 
      RowBox[{"Writing", " ", "the", " ", "initial", " ", "conditions"}], " ",
       "*)"}], "\[IndentingNewLine]", 
     RowBox[{
      RowBox[{"data", "[", 
       RowBox[{"[", 
        RowBox[{
         RowBox[{"1", "+", 
          RowBox[{"(", 
           RowBox[{
            RowBox[{"Length", "[", "tValues", "]"}], "*", 
            RowBox[{"(", 
             RowBox[{"i", "-", "1"}], ")"}]}], ")"}]}], ",", "10"}], "]"}], 
       "]"}], "=", "n1init"}], ";", "\[IndentingNewLine]", 
     RowBox[{
      RowBox[{"data", "[", 
       RowBox[{"[", 
        RowBox[{
         RowBox[{"1", "+", 
          RowBox[{"(", 
           RowBox[{
            RowBox[{"Length", "[", "tValues", "]"}], "*", 
            RowBox[{"(", 
             RowBox[{"i", "-", "1"}], ")"}]}], ")"}]}], ",", "11"}], "]"}], 
       "]"}], "=", "n2init"}], ";", "\[IndentingNewLine]", 
     RowBox[{
      RowBox[{"data", "[", 
       RowBox[{"[", 
        RowBox[{
         RowBox[{"1", "+", 
          RowBox[{"(", 
           RowBox[{
            RowBox[{"Length", "[", "tValues", "]"}], "*", 
            RowBox[{"(", 
             RowBox[{"i", "-", "1"}], ")"}]}], ")"}]}], ",", "12"}], "]"}], 
       "]"}], "=", "ndinit"}], ";", "\[IndentingNewLine]", 
     RowBox[{
      RowBox[{"data", "[", 
       RowBox[{"[", 
        RowBox[{
         RowBox[{"1", "+", 
          RowBox[{"(", 
           RowBox[{
            RowBox[{"Length", "[", "tValues", "]"}], "*", 
            RowBox[{"(", 
             RowBox[{"i", "-", "1"}], ")"}]}], ")"}]}], ",", "13"}], "]"}], 
       "]"}], "=", 
      RowBox[{
       RowBox[{"Abs", "[", 
        RowBox[{"n1init", "-", "n2init"}], "]"}], "/", "totalAnts"}]}], ";", 
     "\[IndentingNewLine]", "\[IndentingNewLine]", 
     RowBox[{"(*", " ", 
      RowBox[{
       RowBox[{
       "Writing", " ", "the", " ", "current", " ", "time", " ", "point"}], 
       ",", " ", 
       RowBox[{"the", " ", "paradigm"}], ",", " ", 
       RowBox[{"and", " ", "the", " ", "bias"}]}], " ", "*)"}], 
     "\[IndentingNewLine]", 
     RowBox[{
      RowBox[{"data", "[", 
       RowBox[{"[", 
        RowBox[{
         RowBox[{"1", "+", 
          RowBox[{"(", 
           RowBox[{
            RowBox[{"Length", "[", "tValues", "]"}], "*", 
            RowBox[{"(", 
             RowBox[{"i", "-", "1"}], ")"}]}], ")"}]}], ",", "14"}], "]"}], 
       "]"}], "=", "1"}], ";", "\[IndentingNewLine]", 
     RowBox[{
      RowBox[{"data", "[", 
       RowBox[{"[", 
        RowBox[{
         RowBox[{"1", "+", 
          RowBox[{"(", 
           RowBox[{
            RowBox[{"Length", "[", "tValues", "]"}], "*", 
            RowBox[{"(", 
             RowBox[{"i", "-", "1"}], ")"}]}], ")"}]}], ",", "15"}], "]"}], 
       "]"}], "=", 
      RowBox[{"parameterSpace", "[", 
       RowBox[{"[", 
        RowBox[{
         RowBox[{"i", "+", "1"}], ",", "9"}], "]"}], "]"}]}], ";", 
     "\[IndentingNewLine]", 
     RowBox[{
      RowBox[{"data", "[", 
       RowBox[{"[", 
        RowBox[{
         RowBox[{"1", "+", 
          RowBox[{"(", 
           RowBox[{
            RowBox[{"Length", "[", "tValues", "]"}], "*", 
            RowBox[{"(", 
             RowBox[{"i", "-", "1"}], ")"}]}], ")"}]}], ",", "16"}], "]"}], 
       "]"}], "=", 
      RowBox[{"parameterSpace", "[", 
       RowBox[{"[", 
        RowBox[{
         RowBox[{"i", "+", "1"}], ",", "10"}], "]"}], "]"}]}], ";", 
     "\[IndentingNewLine]", "\[IndentingNewLine]", 
     RowBox[{"For", "[", 
      RowBox[{
       RowBox[{"time", "=", "2"}], ",", 
       RowBox[{"time", "\[LessEqual]", 
        RowBox[{"Length", "[", "tValues", "]"}]}], ",", 
       RowBox[{"time", "++"}], ",", 
       RowBox[{"{", "\[IndentingNewLine]", 
        RowBox[{"(*", " ", 
         RowBox[{
         "These", " ", "temp", " ", "variables", " ", "are", " ", "the", " ", 
          "number", " ", "of", " ", "ants", " ", "in", " ", "each", " ", 
          "beahvioral", " ", "state", " ", 
          RowBox[{
           RowBox[{"(", 
            RowBox[{"1", ",", " ", "2", ",", " ", 
             RowBox[{"and", " ", "disengaged"}], ",", " ", 
             RowBox[{"respectively", " ", "in", " ", "temp1"}], ",", " ", 
             "temp2", ",", " ", 
             RowBox[{"and", " ", "temp3"}]}], ")"}], ".", " ", "Temp4"}], " ",
           "is", " ", "the", " ", "current", " ", "extent", " ", "of", " ", 
          "coordination"}], " ", "*)"}], "\[IndentingNewLine]", 
        RowBox[{
         RowBox[{"temp1", "=", 
          RowBox[{
           RowBox[{"Evaluate", "[", 
            RowBox[{
             RowBox[{"N1", "[", "t", "]"}], "/.", "numSolution"}], "]"}], "/.", 
           RowBox[{"t", "\[Rule]", 
            RowBox[{"tValues", "[", 
             RowBox[{"[", "time", "]"}], "]"}]}]}]}], ";", 
         "\[IndentingNewLine]", 
         RowBox[{"temp2", "=", 
          RowBox[{
           RowBox[{"Evaluate", "[", 
            RowBox[{
             RowBox[{"N2", "[", "t", "]"}], "/.", "numSolution"}], "]"}], "/.", 
           RowBox[{"t", "\[Rule]", 
            RowBox[{"tValues", "[", 
             RowBox[{"[", "time", "]"}], "]"}]}]}]}], ";", 
         "\[IndentingNewLine]", 
         RowBox[{"temp3", "=", 
          RowBox[{
           RowBox[{"Evaluate", "[", 
            RowBox[{
             RowBox[{"Nd", "[", "t", "]"}], "/.", "numSolution"}], "]"}], "/.", 
           RowBox[{"t", "\[Rule]", 
            RowBox[{"tValues", "[", 
             RowBox[{"[", "time", "]"}], "]"}]}]}]}], ";", 
         "\[IndentingNewLine]", 
         RowBox[{"temp4", "=", 
          RowBox[{
           RowBox[{"Abs", "[", 
            RowBox[{"temp1", "-", "temp2"}], "]"}], "/", "totalAnts"}]}], ";",
          "\[IndentingNewLine]", "\[IndentingNewLine]", 
         RowBox[{"(*", " ", 
          RowBox[{
          "Writing", " ", "information", " ", "about", " ", "current", " ", 
           "iteration", " ", "to", " ", "table"}], " ", "*)"}], 
         "\[IndentingNewLine]", 
         RowBox[{"(*", " ", 
          RowBox[{"First", ",", " ", 
           RowBox[{"writing", " ", "the", " ", "parameters"}]}], " ", "*)"}], 
         "\[IndentingNewLine]", 
         RowBox[{
          RowBox[{"data", "[", 
           RowBox[{"[", 
            RowBox[{
             RowBox[{"(", 
              RowBox[{"time", "+", 
               RowBox[{
                RowBox[{"Length", "[", "tValues", "]"}], "*", 
                RowBox[{"(", 
                 RowBox[{"i", "-", "1"}], ")"}]}]}], ")"}], ",", "1"}], "]"}],
            "]"}], "=", 
          RowBox[{"run", "[", 
           RowBox[{"[", "i", "]"}], "]"}]}], " ", ";", "\[IndentingNewLine]", 
         RowBox[{
          RowBox[{"data", "[", 
           RowBox[{"[", 
            RowBox[{
             RowBox[{"(", 
              RowBox[{"time", "+", 
               RowBox[{
                RowBox[{"Length", "[", "tValues", "]"}], "*", 
                RowBox[{"(", 
                 RowBox[{"i", "-", "1"}], ")"}]}]}], ")"}], ",", "2"}], "]"}],
            "]"}], "=", 
          RowBox[{"aValues", "[", 
           RowBox[{"[", "i", "]"}], "]"}]}], " ", ";", "\[IndentingNewLine]", 
         RowBox[{
          RowBox[{"data", "[", 
           RowBox[{"[", 
            RowBox[{
             RowBox[{"(", 
              RowBox[{"time", "+", 
               RowBox[{
                RowBox[{"Length", "[", "tValues", "]"}], "*", 
                RowBox[{"(", 
                 RowBox[{"i", "-", "1"}], ")"}]}]}], ")"}], ",", "3"}], "]"}],
            "]"}], "=", 
          RowBox[{"b1Values", "[", 
           RowBox[{"[", "i", "]"}], "]"}]}], ";", "\[IndentingNewLine]", 
         RowBox[{
          RowBox[{"data", "[", 
           RowBox[{"[", 
            RowBox[{
             RowBox[{"(", 
              RowBox[{"time", "+", 
               RowBox[{
                RowBox[{"Length", "[", "tValues", "]"}], "*", 
                RowBox[{"(", 
                 RowBox[{"i", "-", "1"}], ")"}]}]}], ")"}], ",", "4"}], "]"}],
            "]"}], "=", 
          RowBox[{"b2Values", "[", 
           RowBox[{"[", "i", "]"}], "]"}]}], ";", "\[IndentingNewLine]", 
         RowBox[{
          RowBox[{"data", "[", 
           RowBox[{"[", 
            RowBox[{
             RowBox[{"(", 
              RowBox[{"time", "+", 
               RowBox[{
                RowBox[{"Length", "[", "tValues", "]"}], "*", 
                RowBox[{"(", 
                 RowBox[{"i", "-", "1"}], ")"}]}]}], ")"}], ",", "5"}], "]"}],
            "]"}], "=", 
          RowBox[{"g1Values", "[", 
           RowBox[{"[", "i", "]"}], "]"}]}], ";", "\[IndentingNewLine]", 
         RowBox[{
          RowBox[{"data", "[", 
           RowBox[{"[", 
            RowBox[{
             RowBox[{"(", 
              RowBox[{"time", "+", 
               RowBox[{
                RowBox[{"Length", "[", "tValues", "]"}], "*", 
                RowBox[{"(", 
                 RowBox[{"i", "-", "1"}], ")"}]}]}], ")"}], ",", "6"}], "]"}],
            "]"}], "=", 
          RowBox[{"g2Values", "[", 
           RowBox[{"[", "i", "]"}], "]"}]}], ";", "\[IndentingNewLine]", 
         RowBox[{
          RowBox[{"data", "[", 
           RowBox[{"[", 
            RowBox[{
             RowBox[{"(", 
              RowBox[{"time", "+", 
               RowBox[{
                RowBox[{"Length", "[", "tValues", "]"}], "*", 
                RowBox[{"(", 
                 RowBox[{"i", "-", "1"}], ")"}]}]}], ")"}], ",", "7"}], "]"}],
            "]"}], "=", 
          RowBox[{"j1Values", "[", 
           RowBox[{"[", "i", "]"}], "]"}]}], ";", "\[IndentingNewLine]", 
         RowBox[{
          RowBox[{"data", "[", 
           RowBox[{"[", 
            RowBox[{
             RowBox[{"(", 
              RowBox[{"time", "+", 
               RowBox[{
                RowBox[{"Length", "[", "tValues", "]"}], "*", 
                RowBox[{"(", 
                 RowBox[{"i", "-", "1"}], ")"}]}]}], ")"}], ",", "8"}], "]"}],
            "]"}], "=", 
          RowBox[{"j2Values", "[", 
           RowBox[{"[", "i", "]"}], "]"}]}], ";", "\[IndentingNewLine]", 
         RowBox[{
          RowBox[{"data", "[", 
           RowBox[{"[", 
            RowBox[{
             RowBox[{"(", 
              RowBox[{"time", "+", 
               RowBox[{
                RowBox[{"Length", "[", "tValues", "]"}], "*", 
                RowBox[{"(", 
                 RowBox[{"i", "-", "1"}], ")"}]}]}], ")"}], ",", "9"}], "]"}],
            "]"}], "=", "totalAnts"}], ";", "\[IndentingNewLine]", 
         "\[IndentingNewLine]", 
         RowBox[{"(*", " ", 
          RowBox[{
           RowBox[{
           "Writing", " ", "the", " ", "number", " ", "of", " ", "ants", " ", 
            "in", " ", "each", " ", "state"}], ",", " ", 
           RowBox[{
           "and", " ", "the", " ", "extent", " ", "of", " ", 
            "coordination"}]}], " ", "*)"}], "\[IndentingNewLine]", 
         RowBox[{
          RowBox[{"data", "[", 
           RowBox[{"[", 
            RowBox[{
             RowBox[{"(", 
              RowBox[{"time", "+", 
               RowBox[{
                RowBox[{"Length", "[", "tValues", "]"}], "*", 
                RowBox[{"(", 
                 RowBox[{"i", "-", "1"}], ")"}]}]}], ")"}], ",", "10"}], 
            "]"}], "]"}], "=", 
          RowBox[{"temp1", "[", 
           RowBox[{"[", "1", "]"}], "]"}]}], ";", "\[IndentingNewLine]", 
         RowBox[{
          RowBox[{"data", "[", 
           RowBox[{"[", 
            RowBox[{
             RowBox[{"(", 
              RowBox[{"time", "+", 
               RowBox[{
                RowBox[{"Length", "[", "tValues", "]"}], "*", 
                RowBox[{"(", 
                 RowBox[{"i", "-", "1"}], ")"}]}]}], ")"}], ",", "11"}], 
            "]"}], "]"}], "=", 
          RowBox[{"temp2", "[", 
           RowBox[{"[", "1", "]"}], "]"}]}], ";", "\[IndentingNewLine]", 
         RowBox[{
          RowBox[{"data", "[", 
           RowBox[{"[", 
            RowBox[{
             RowBox[{"(", 
              RowBox[{"time", "+", 
               RowBox[{
                RowBox[{"Length", "[", "tValues", "]"}], "*", 
                RowBox[{"(", 
                 RowBox[{"i", "-", "1"}], ")"}]}]}], ")"}], ",", "12"}], 
            "]"}], "]"}], "=", 
          RowBox[{"temp3", "[", 
           RowBox[{"[", "1", "]"}], "]"}]}], ";", "\[IndentingNewLine]", 
         RowBox[{
          RowBox[{"data", "[", 
           RowBox[{"[", 
            RowBox[{
             RowBox[{"(", 
              RowBox[{"time", "+", 
               RowBox[{
                RowBox[{"Length", "[", "tValues", "]"}], "*", 
                RowBox[{"(", 
                 RowBox[{"i", "-", "1"}], ")"}]}]}], ")"}], ",", "13"}], 
            "]"}], "]"}], "=", 
          RowBox[{"temp4", "[", 
           RowBox[{"[", "1", "]"}], "]"}]}], ";", "\[IndentingNewLine]", 
         "\[IndentingNewLine]", 
         RowBox[{"(*", " ", 
          RowBox[{
           RowBox[{
           "Writing", " ", "the", " ", "current", " ", "time", " ", "point"}],
            ",", " ", 
           RowBox[{"the", " ", "paradigm"}], ",", " ", 
           RowBox[{"and", " ", "the", " ", "bias"}]}], " ", "*)"}], 
         "\[IndentingNewLine]", 
         RowBox[{
          RowBox[{"data", "[", 
           RowBox[{"[", 
            RowBox[{
             RowBox[{"(", 
              RowBox[{"time", "+", 
               RowBox[{
                RowBox[{"Length", "[", "tValues", "]"}], "*", 
                RowBox[{"(", 
                 RowBox[{"i", "-", "1"}], ")"}]}]}], ")"}], ",", "14"}], 
            "]"}], "]"}], "=", 
          RowBox[{"tValues", "[", 
           RowBox[{"[", "time", "]"}], "]"}]}], ";", "\[IndentingNewLine]", 
         RowBox[{
          RowBox[{"data", "[", 
           RowBox[{"[", 
            RowBox[{
             RowBox[{"(", 
              RowBox[{"time", "+", 
               RowBox[{
                RowBox[{"Length", "[", "tValues", "]"}], "*", 
                RowBox[{"(", 
                 RowBox[{"i", "-", "1"}], ")"}]}]}], ")"}], ",", "15"}], 
            "]"}], "]"}], "=", 
          RowBox[{"parameterSpace", "[", 
           RowBox[{"[", 
            RowBox[{
             RowBox[{"i", "+", "1"}], ",", "9"}], "]"}], "]"}]}], ";", 
         "\[IndentingNewLine]", 
         RowBox[{
          RowBox[{"data", "[", 
           RowBox[{"[", 
            RowBox[{
             RowBox[{"(", 
              RowBox[{"time", "+", 
               RowBox[{
                RowBox[{"Length", "[", "tValues", "]"}], "*", 
                RowBox[{"(", 
                 RowBox[{"i", "-", "1"}], ")"}]}]}], ")"}], ",", "16"}], 
            "]"}], "]"}], "=", 
          RowBox[{"parameterSpace", "[", 
           RowBox[{"[", 
            RowBox[{
             RowBox[{"i", "+", "1"}], ",", "10"}], "]"}], "]"}]}], ";"}], 
        "\[IndentingNewLine]", "}"}]}], "\[IndentingNewLine]", "]"}], ";", 
     "\[IndentingNewLine]", "\[IndentingNewLine]", 
     RowBox[{"(*", " ", 
      RowBox[{
       RowBox[{
       "Writing", " ", "data", " ", "to", " ", "the", " ", "metaData", " ", 
        RowBox[{"table", ".", " ", "This"}], " ", "includes", " ", "the", " ",
         "parameters", " ", "for", " ", "the", " ", "given", " ", "run"}], 
       ",", " ", 
       RowBox[{
       "as", " ", "well", " ", "as", " ", "the", " ", "maximum", " ", 
        "extent", " ", "of", " ", "coordination"}]}], " ", "*)"}], 
     "\[IndentingNewLine]", 
     RowBox[{
      RowBox[{"metaData", "[", 
       RowBox[{"[", 
        RowBox[{"i", ",", "1"}], "]"}], "]"}], "=", 
      RowBox[{"run", "[", 
       RowBox[{"[", "i", "]"}], "]"}]}], ";", "\[IndentingNewLine]", 
     RowBox[{
      RowBox[{"metaData", "[", 
       RowBox[{"[", 
        RowBox[{"i", ",", "2"}], "]"}], "]"}], "=", 
      RowBox[{"aValues", "[", 
       RowBox[{"[", "i", "]"}], "]"}]}], ";", "\[IndentingNewLine]", 
     RowBox[{
      RowBox[{"metaData", "[", 
       RowBox[{"[", 
        RowBox[{"i", ",", "3"}], "]"}], "]"}], "=", 
      RowBox[{"b1Values", "[", 
       RowBox[{"[", "i", "]"}], "]"}]}], ";", "\[IndentingNewLine]", 
     RowBox[{
      RowBox[{"metaData", "[", 
       RowBox[{"[", 
        RowBox[{"i", ",", "4"}], "]"}], "]"}], "=", 
      RowBox[{"b2Values", "[", 
       RowBox[{"[", "i", "]"}], "]"}]}], ";", "\[IndentingNewLine]", 
     RowBox[{
      RowBox[{"metaData", "[", 
       RowBox[{"[", 
        RowBox[{"i", ",", "5"}], "]"}], "]"}], "=", 
      RowBox[{"g1Values", "[", 
       RowBox[{"[", "i", "]"}], "]"}]}], ";", "\[IndentingNewLine]", 
     RowBox[{
      RowBox[{"metaData", "[", 
       RowBox[{"[", 
        RowBox[{"i", ",", "6"}], "]"}], "]"}], "=", 
      RowBox[{"g2Values", "[", 
       RowBox[{"[", "i", "]"}], "]"}]}], ";", "\[IndentingNewLine]", 
     RowBox[{
      RowBox[{"metaData", "[", 
       RowBox[{"[", 
        RowBox[{"i", ",", "7"}], "]"}], "]"}], "=", 
      RowBox[{"j1Values", "[", 
       RowBox[{"[", "i", "]"}], "]"}]}], ";", "\[IndentingNewLine]", 
     RowBox[{
      RowBox[{"metaData", "[", 
       RowBox[{"[", 
        RowBox[{"i", ",", "8"}], "]"}], "]"}], "=", 
      RowBox[{"j2Values", "[", 
       RowBox[{"[", "i", "]"}], "]"}]}], ";", "\[IndentingNewLine]", 
     RowBox[{
      RowBox[{"metaData", "[", 
       RowBox[{"[", 
        RowBox[{"i", ",", "9"}], "]"}], "]"}], "=", "totalAnts"}], ";", 
     "\[IndentingNewLine]", 
     RowBox[{
      RowBox[{"metaData", "[", 
       RowBox[{"[", 
        RowBox[{"i", ",", "10"}], "]"}], "]"}], "=", 
      RowBox[{"Max", "[", 
       RowBox[{"data", "[", 
        RowBox[{"[", 
         RowBox[{
          RowBox[{
           RowBox[{
            RowBox[{"(", 
             RowBox[{
              RowBox[{"(", 
               RowBox[{"i", "-", "1"}], ")"}], "*", 
              RowBox[{"Length", "[", "tValues", "]"}]}], ")"}], "+", "1"}], ";;", 
           RowBox[{"(", 
            RowBox[{"i", "*", 
             RowBox[{"Length", "[", "tValues", "]"}]}], ")"}]}], ",", "13"}], 
         "]"}], "]"}], "]"}]}], ";", "\[IndentingNewLine]", 
     RowBox[{
      RowBox[{"metaData", "[", 
       RowBox[{"[", 
        RowBox[{"i", ",", "11"}], "]"}], "]"}], "=", 
      RowBox[{"parameterSpace", "[", 
       RowBox[{"[", 
        RowBox[{
         RowBox[{"i", "+", "1"}], ",", "9"}], "]"}], "]"}]}], ";", 
     "\[IndentingNewLine]", 
     RowBox[{
      RowBox[{"metaData", "[", 
       RowBox[{"[", 
        RowBox[{"i", ",", "12"}], "]"}], "]"}], "=", 
      RowBox[{"parameterSpace", "[", 
       RowBox[{"[", 
        RowBox[{
         RowBox[{"i", "+", "1"}], ",", "10"}], "]"}], "]"}]}], ";"}], 
    "\[IndentingNewLine]", "}"}]}], "\[IndentingNewLine]", "]"}]], "Input",
 CellChangeTimes->{{3.6019117102028303`*^9, 3.601911875721155*^9}, {
   3.60191192266495*^9, 3.601911923201437*^9}, {3.601912054920312*^9, 
   3.601912135611163*^9}, {3.6019122020674553`*^9, 3.601912509258401*^9}, {
   3.601914304452388*^9, 3.601914334865829*^9}, {3.601914413842711*^9, 
   3.601914470431505*^9}, {3.601914519786459*^9, 3.6019145261110907`*^9}, {
   3.601914643226673*^9, 3.601914747022038*^9}, {3.601915231804834*^9, 
   3.601915276451303*^9}, {3.6019153323594103`*^9, 3.601915363142832*^9}, {
   3.6019853845298643`*^9, 3.601985490610532*^9}, {3.601985527637645*^9, 
   3.601985544802886*^9}, {3.6019855812248917`*^9, 3.6019855827048197`*^9}, {
   3.601986329072432*^9, 3.601986330400484*^9}, {3.601986376050705*^9, 
   3.601986449459611*^9}, {3.6019866644540777`*^9, 3.6019866771250772`*^9}, {
   3.601986822379735*^9, 3.6019868796298637`*^9}, {3.6019869206275663`*^9, 
   3.601986950340261*^9}, {3.6019869970245647`*^9, 3.601986997151383*^9}, {
   3.601987037247142*^9, 3.6019872221526527`*^9}, {3.601987406970269*^9, 
   3.601987471494049*^9}, {3.603725191993997*^9, 3.603725281767906*^9}, {
   3.603725332749441*^9, 3.603725435901277*^9}, {3.603725520566299*^9, 
   3.603725524181946*^9}, {3.603725568778452*^9, 3.603725568991282*^9}, {
   3.603725722746914*^9, 3.603725722964723*^9}, {3.603725859410186*^9, 
   3.603725940306119*^9}, {3.603726168867584*^9, 3.603726190471743*^9}, {
   3.60372626915668*^9, 3.60372631362306*^9}, {3.603734192251615*^9, 
   3.603734338671439*^9}, {3.603734384742469*^9, 3.6037345684342012`*^9}, {
   3.603734608581637*^9, 3.60373462056564*^9}, {3.603734709917198*^9, 
   3.603734770228669*^9}, {3.603735441639893*^9, 3.603735443462219*^9}, {
   3.603736221390258*^9, 3.6037362599130917`*^9}, {3.60373651165427*^9, 
   3.6037365428046*^9}, {3.603736598990643*^9, 3.603736634313859*^9}, {
   3.603736735613805*^9, 3.6037367478092422`*^9}, {3.6037372058525457`*^9, 
   3.603737206159992*^9}, {3.603737323594955*^9, 3.6037373600657988`*^9}, {
   3.603737406073625*^9, 3.603737428329481*^9}, {3.603737689769985*^9, 
   3.603737749265706*^9}, {3.603738300797061*^9, 3.603738301561948*^9}, {
   3.6042304550696707`*^9, 3.604230461933695*^9}, {3.6042304925357428`*^9, 
   3.604230499952427*^9}, {3.604230534047763*^9, 3.604230537935061*^9}, 
   3.6042306013993*^9, {3.6042307362113743`*^9, 3.6042307384494877`*^9}, {
   3.604331473642694*^9, 3.604331502834763*^9}, {3.60615054619094*^9, 
   3.606150610018261*^9}, {3.606150677242564*^9, 3.606150746943432*^9}, {
   3.606154605533908*^9, 3.606154606560482*^9}, 3.60615739014765*^9, {
   3.6061579607154293`*^9, 3.606157974257442*^9}, {3.6061581310102167`*^9, 
   3.606158171404985*^9}, {3.6061582562460623`*^9, 3.606158276053938*^9}, {
   3.60615831676788*^9, 3.606158405711853*^9}, {3.6061585507035*^9, 
   3.606158612145563*^9}, {3.6061589365870113`*^9, 3.6061589493006477`*^9}, {
   3.606159772132742*^9, 3.606159775073625*^9}, {3.6061607957411633`*^9, 
   3.606160797398737*^9}, 3.6064144486520576`*^9, {3.606414531558552*^9, 
   3.606414601139592*^9}, {3.60641473520322*^9, 3.606414752018983*^9}, 
   3.606414800189423*^9, {3.606414852471751*^9, 3.606414854788651*^9}, {
   3.6064148886377068`*^9, 3.60641492205787*^9}, 3.6064149806438713`*^9, {
   3.6064150843799458`*^9, 3.606415084740508*^9}, {3.606415231339838*^9, 
   3.6064153398348713`*^9}, {3.606415421691863*^9, 3.606415586003634*^9}, {
   3.606415818541789*^9, 3.606415847995981*^9}, {3.606415924546556*^9, 
   3.606415930200624*^9}, {3.606415984039295*^9, 3.60641612927387*^9}, {
   3.6064164280336113`*^9, 3.606416431432396*^9}, {3.606416478327559*^9, 
   3.606416513800928*^9}, {3.606416556051269*^9, 3.6064165724831057`*^9}, {
   3.606417107735818*^9, 3.606417166140285*^9}, {3.6064172423604507`*^9, 
   3.606417291434741*^9}, {3.606417366497418*^9, 3.6064174221702347`*^9}, {
   3.6064175228416452`*^9, 3.606417542838489*^9}, {3.606483629563757*^9, 
   3.606483629866819*^9}, {3.606483856282667*^9, 3.606483857325032*^9}, {
   3.6064838921042633`*^9, 3.6064838927982893`*^9}, {3.606484033644456*^9, 
   3.606484049162898*^9}, {3.606484233534339*^9, 3.606484259463358*^9}, {
   3.606484330365449*^9, 3.606484330996378*^9}, {3.606484363204797*^9, 
   3.606484432967157*^9}, {3.606484791335352*^9, 3.606484819533247*^9}, {
   3.606486494653596*^9, 3.60648649487718*^9}, {3.6065782191914473`*^9, 
   3.6065783023920507`*^9}, {3.606611116660224*^9, 3.606611134206191*^9}, {
   3.6066111769216537`*^9, 3.606611244839373*^9}, {3.606738279218569*^9, 
   3.606738333499823*^9}, {3.606738366201797*^9, 3.6067383751807823`*^9}, {
   3.6067384660549707`*^9, 3.606738498859589*^9}, {3.606740373388212*^9, 
   3.606740404094523*^9}, {3.6067516654108257`*^9, 3.606751710820458*^9}, {
   3.606753728499205*^9, 3.6067537342900553`*^9}, {3.6083011760509787`*^9, 
   3.6083012192761*^9}, {3.608301263803561*^9, 3.608301319303102*^9}, {
   3.6083013601293907`*^9, 3.608301377541843*^9}, {3.608301756037072*^9, 
   3.60830175690598*^9}, {3.629821972385264*^9, 3.629822011070183*^9}, {
   3.6316683907035427`*^9, 3.631668446586162*^9}, {3.631668489552559*^9, 
   3.631668489836803*^9}, {3.631668528550462*^9, 3.6316685425553493`*^9}, {
   3.631668948751493*^9, 3.631668999105213*^9}, 3.631669045212364*^9, {
   3.6316706872178*^9, 3.631670862740519*^9}, {3.6316709394731607`*^9, 
   3.6316709857574987`*^9}, {3.631671075706167*^9, 3.631671076248116*^9}, {
   3.6316714697688103`*^9, 3.6316714750384283`*^9}, {3.631671519704591*^9, 
   3.631671578155176*^9}, {3.631671785414109*^9, 3.63167180787984*^9}, 
   3.631672202616353*^9, {3.631711979064674*^9, 3.6317120463733177`*^9}, {
   3.631713473520464*^9, 3.6317135239978733`*^9}, {3.6317138246301737`*^9, 
   3.631713828757585*^9}, {3.631713929148975*^9, 3.631713956495288*^9}, {
   3.6317140364262667`*^9, 3.631714039143412*^9}, {3.631801813586605*^9, 
   3.631801844553948*^9}, {3.63180187868263*^9, 3.6318020847500134`*^9}, {
   3.6330038725904083`*^9, 3.6330039500104313`*^9}, {3.633003982722827*^9, 
   3.6330040263936872`*^9}, {3.633004144856449*^9, 3.633004149711104*^9}, {
   3.633004187376482*^9, 3.633004224410879*^9}, {3.633004368925777*^9, 
   3.6330043855244093`*^9}, {3.633004540581814*^9, 3.633004627075898*^9}, {
   3.633004755853586*^9, 3.63300476590224*^9}, {3.633004887234509*^9, 
   3.633004888355489*^9}, {3.6330111739963207`*^9, 3.633011174611887*^9}, {
   3.633017664043729*^9, 3.633017665059587*^9}, {3.675622599421715*^9, 
   3.675622629375367*^9}, {3.675622892729278*^9, 3.675622898711582*^9}, 
   3.677933103882193*^9, {3.677933353831098*^9, 3.6779333539604073`*^9}, {
   3.677933816776702*^9, 3.677933835728506*^9}, {3.677933877731921*^9, 
   3.6779338809274693`*^9}, {3.6779339556374197`*^9, 3.67793400392373*^9}, {
   3.67793409611789*^9, 3.677934131131288*^9}, {3.6779341718031693`*^9, 
   3.6779342773808107`*^9}, {3.67793442993008*^9, 3.6779344452045727`*^9}, {
   3.677934520724701*^9, 3.677934538911065*^9}, {3.6779348325540743`*^9, 
   3.677934865160223*^9}}],

Cell[TextData[{
 StyleBox["\n", "Subtitle"],
 StyleBox["Termination\n", "Section"],
 StyleBox["Making column headings for each data table, and saving the tables \
as csv files. ", "Subsubtitle"]
}], "Text",
 CellChangeTimes->{{3.631802094879315*^9, 3.6318021488664227`*^9}}],

Cell[CellGroupData[{

Cell[BoxData[{
 RowBox[{
  RowBox[{"headers", "=", 
   RowBox[{"{", 
    RowBox[{
    "\"\<run\>\"", ",", "\"\<a\>\"", ",", "\"\<b1\>\"", ",", "\"\<b2\>\"", 
     ",", "\"\<g1\>\"", ",", "\"\<g2\>\"", ",", "\"\<j1\>\"", ",", 
     "\"\<j2\>\"", ",", "\"\<totalAnts\>\"", ",", "\"\<N1[t]\>\"", ",", 
     "\"\<N2[t]\>\"", ",", "\"\<Nd[t]\>\"", ",", "\"\<coordination\>\"", ",", 
     "\"\<time\>\"", ",", "\"\<paradigm\>\"", ",", "\"\<bias\>\""}], "}"}]}], 
  ";"}], "\[IndentingNewLine]", 
 RowBox[{
  RowBox[{"output1", "=", 
   RowBox[{"Prepend", "[", 
    RowBox[{"data", ",", "headers"}], "]"}]}], ";"}], "\[IndentingNewLine]", 
 RowBox[{"Export", "[", 
  RowBox[{"allResultsFileName", ",", "output1"}], "]"}]}], "Input",
 CellChangeTimes->{{3.606415712932321*^9, 3.606415715244532*^9}, 
   3.606415959187428*^9, 3.60641613785036*^9, 3.6065760860746727`*^9, {
   3.60657732901194*^9, 3.606577338972466*^9}, {3.606577381595343*^9, 
   3.606577401245633*^9}, {3.606577461737464*^9, 3.60657746262294*^9}, {
   3.6065783483542137`*^9, 3.606578366221925*^9}, {3.606739601824917*^9, 
   3.606739668262945*^9}, {3.6067397021902657`*^9, 3.6067397549018106`*^9}, {
   3.60673985067218*^9, 3.606739867735983*^9}, {3.606739919129483*^9, 
   3.606739932732711*^9}, {3.6067404128971157`*^9, 3.6067404138156147`*^9}, {
   3.606740538565761*^9, 3.606740539837583*^9}, {3.606746122497579*^9, 
   3.6067461236721573`*^9}, {3.6067462131349497`*^9, 3.606746232300972*^9}, {
   3.606746422220869*^9, 3.606746424430786*^9}, {3.606751691343725*^9, 
   3.606751717590494*^9}, {3.606753742429201*^9, 3.6067537888235826`*^9}, {
   3.608301387134225*^9, 3.608301389149128*^9}, {3.631668547269395*^9, 
   3.631668558292575*^9}, 3.63166900177496*^9, {3.631671685850234*^9, 
   3.631671689116626*^9}, 3.631671777912366*^9, {3.631712019014226*^9, 
   3.6317120207834*^9}, {3.631713455097398*^9, 3.6317134610798492`*^9}, {
   3.631713492487659*^9, 3.631713498012925*^9}, {3.6318004283557987`*^9, 
   3.6318004306124697`*^9}, {3.675622925633974*^9, 3.6756229272318583`*^9}}],

Cell[BoxData["\<\"outputFiles/resultsFigs234.csv\"\>"], "Output",
 CellChangeTimes->{
  3.606739757785845*^9, {3.606739855606374*^9, 3.606739873042501*^9}, {
   3.606739919860487*^9, 3.606739958523559*^9}, 3.606740151330555*^9, {
   3.606740519099638*^9, 3.606740540915298*^9}, 3.6067408324422693`*^9, 
   3.60674627044655*^9, 3.606746434367434*^9, 3.6067464802433434`*^9, 
   3.606751725955669*^9, 3.606753795790696*^9, 3.6070771512751837`*^9, 
   3.607077374592705*^9, 3.6070863449473867`*^9, 3.607087072718439*^9, 
   3.607348872755617*^9, 3.60821087680118*^9, 3.608301603116968*^9, 
   3.608301766777191*^9, 3.608302598643428*^9, 3.608303286143363*^9, 
   3.6258542680926027`*^9, 3.628883598991652*^9, 3.628887293470154*^9, 
   3.628888370135828*^9, 3.62888953667037*^9, 3.629649195446342*^9, 
   3.629652530461705*^9, 3.6316687843853607`*^9, {3.631668982420087*^9, 
   3.6316690105643787`*^9}, 3.6316718622693653`*^9, 3.6316719839807177`*^9, 
   3.631672210072276*^9, 3.6317120852069674`*^9, 3.631713979582274*^9, 
   3.631714044359824*^9, 3.631714143550727*^9, 3.631714751776422*^9, 
   3.631715553448575*^9, 3.631716476952537*^9, 3.6320690043028812`*^9, 
   3.633004108779976*^9, 3.6330041554513283`*^9, 3.633004199817896*^9, 
   3.633004293543054*^9, 3.633004634255678*^9, 3.633004773676209*^9, 
   3.633004892140915*^9, 3.633005394536241*^9, 3.633006170226355*^9, 
   3.633007928099889*^9, 3.633008828036776*^9, 3.6330177942781267`*^9, 
   3.6330178926205893`*^9, 3.675622659922831*^9, 3.675622789459152*^9, 
   3.6756229067116003`*^9, 3.6756229417139597`*^9, 3.6756232836893253`*^9, 
   3.675624327620825*^9, 3.677932479569457*^9, 3.6779330152378674`*^9, 
   3.677933442364231*^9, 3.6779337203554173`*^9, 3.6779347037325497`*^9, 
   3.6779348724485083`*^9}]
}, Open  ]],

Cell[CellGroupData[{

Cell[BoxData[{
 RowBox[{
  RowBox[{"metaHeaders", "=", 
   RowBox[{"{", 
    RowBox[{
    "\"\<run\>\"", ",", "\"\<a\>\"", ",", "\"\<b1\>\"", ",", "\"\<b2\>\"", 
     ",", "\"\<g1\>\"", ",", "\"\<g2\>\"", ",", "\"\<j1\>\"", ",", 
     "\"\<j2\>\"", ",", "\"\<totalAnts\>\"", ",", "\"\<maxCoordination\>\"", 
     ",", "\"\<paradigm\>\"", ",", "\"\<bias\>\""}], "}"}]}], 
  ";"}], "\[IndentingNewLine]", 
 RowBox[{
  RowBox[{"output2", "=", 
   RowBox[{"Prepend", "[", 
    RowBox[{"metaData", ",", "metaHeaders"}], "]"}]}], 
  ";"}], "\[IndentingNewLine]", 
 RowBox[{"Export", "[", 
  RowBox[{"metaResultsFileName", ",", "output2"}], "]"}]}], "Input",
 CellChangeTimes->{{3.631671695708654*^9, 3.631671776016687*^9}, 
   3.631671929081855*^9, {3.63171202366628*^9, 3.631712024918769*^9}, {
   3.631713465175777*^9, 3.631713467258396*^9}, {3.6317135034390793`*^9, 
   3.631713507374247*^9}, {3.631800432218774*^9, 3.631800434562602*^9}, {
   3.675622929943812*^9, 3.675622936206132*^9}}],

Cell[BoxData["\<\"outputFiles/metaResultsFigs234.csv\"\>"], "Output",
 CellChangeTimes->{
  3.631671984223282*^9, 3.631672210183481*^9, 3.631712085292184*^9, 
   3.631713979670714*^9, 3.6317140444556*^9, 3.631714143771687*^9, 
   3.631714752321789*^9, 3.6317155540293407`*^9, 3.631716477438139*^9, 
   3.63206900489207*^9, 3.633004108905039*^9, 3.6330041554857903`*^9, 
   3.6330041999177732`*^9, 3.633004293611094*^9, 3.633004634305791*^9, 
   3.633004773710287*^9, 3.63300489225772*^9, 3.633005394922986*^9, 
   3.6330061706419992`*^9, 3.6330082106462297`*^9, {3.633008252164274*^9, 
   3.633008280445821*^9}, 3.6330088286297493`*^9, 3.6330177967358007`*^9, 
   3.633017894754054*^9, 3.675622660055591*^9, 3.675622789539855*^9, 
   3.67562290679525*^9, 3.675622941777688*^9, 3.675623283762073*^9, 
   3.675624327759569*^9, 3.6779324796828003`*^9, 3.6779330153802547`*^9, 
   3.677933448401964*^9, 3.67793372042904*^9, 3.677934703813778*^9, 
   3.67793487253616*^9}]
}, Open  ]]
},
EvaluationCompletionAction->"ShowTiming",
WindowSize->{1045, 808},
WindowMargins->{{147, Automatic}, {Automatic, -903}},
ShowSelection->True,
FrontEndVersion->"9.0 for Mac OS X x86 (32-bit, 64-bit Kernel) (January 25, \
2013)",
StyleDefinitions->"Default.nb"
]
(* End of Notebook Content *)

(* Internal cache information *)
(*CellTagsOutline
CellTagsIndex->{}
*)
(*CellTagsIndex
CellTagsIndex->{}
*)
(*NotebookFileOutline
Notebook[{
Cell[557, 20, 1238, 20, 317, "Text"],
Cell[1798, 42, 141, 4, 65, "Text"],
Cell[1942, 48, 532, 7, 43, "Text"],
Cell[2477, 57, 590, 10, 28, "Input"],
Cell[3070, 69, 422, 6, 107, "Text"],
Cell[3495, 77, 2285, 39, 80, "Input"],
Cell[5783, 118, 710, 11, 123, "Text"],
Cell[6496, 131, 5751, 121, 182, "Input"],
Cell[12250, 254, 208, 5, 79, "Text"],
Cell[12461, 261, 5159, 106, 97, "Input"],
Cell[17623, 369, 507, 10, 119, "Text"],
Cell[18133, 381, 4164, 97, 165, "Input"],
Cell[22300, 480, 554, 9, 87, "Text"],
Cell[22857, 491, 795, 15, 80, "Input"],
Cell[23655, 508, 186, 3, 75, "Text"],
Cell[23844, 513, 1345, 25, 80, "Input"],
Cell[25192, 540, 665, 11, 87, "Text"],
Cell[25860, 553, 1840, 37, 46, "Input"],
Cell[27703, 592, 476, 9, 122, "Text"],
Cell[28182, 603, 32021, 769, 1406, "Input"],
Cell[60206, 1374, 274, 6, 100, "Text"],
Cell[CellGroupData[{
Cell[60505, 1384, 2046, 34, 80, "Input"],
Cell[62554, 1420, 1767, 25, 28, "Output"]
}, Open  ]],
Cell[CellGroupData[{
Cell[64358, 1450, 986, 21, 63, "Input"],
Cell[65347, 1473, 967, 14, 28, "Output"]
}, Open  ]]
}
]
*)

(* End of internal cache information *)
