# Supplementary material for: Consensus or Deadlock? Consequences of Simple Behavioral Rules for Coordination in Group Decisions
Source: PLoS One. 2016 Sep 28;11(9):e0162768. doi: 10.1371/journal.pone.0162768 (PMC5040253; doi:10.1371/journal.pone.0162768)
Supplement: S1 Code — All code is included here. S1 Code also includes example parameter sets necessary to reproduce Figs 3 through 7. (ZIP) [file pone.0162768.s001.zip › S1code/2-stochasticModel.R]

# Helen McCreery, Nikolaus Correll, Michael Breed, Samuel Flaxman
# July 2016

# This is the guts of the stochastic model. It takes parameters specified in 
# a csv file and outputs a csv file with results. 

# *** You can change the parameters file name on line 36 and the output file on
# on line 191, and the number of simulations for each parameter set on line 40.

# _____ Initialization ________________________________________________________

# _____________Functions_________
# function to convert an instantaneous rate into a probability
prob <- function (rate, time) {
	prob <- 1 - exp(-rate*time)
	return(prob)
}

# Giving up functions that determine rates. These functions are set up the same
# way as in the deterministic model. The functions for each paradigm are
# summed. When in one paradigm, the functions for the others are zero. 

# The function for the rate that ants give up FROM DIRECTION 1
gRate1 <- function (a, b1, b2, g1, g2, N1, N2) {
	rate1 <- a + (g2/(g1 + abs(N1 - N2))) + (b1/(1 + exp(b2*(N1 - N2)))) 
	return(rate1)
}
# The function for the rate that ants give up FROM DIRECTION 2
gRate2 <- function (a, b1, b2, g1, g2, N1, N2) {
	rate2 <- a + (g2/(g1 + abs(N1 - N2))) + (b1/(1 + exp(b2*(N2 - N1)))) 
	return(rate2)
}

# __________Parameters____________
# Import parameter values
parameters <- read.csv("parameterFiles/paramsForFigs345.csv")
numRuns <- length(parameters$Run)

# define number of simulations per run (per parameter set)
totalSims <- 10

# hard-assigned parameters
totalAnts <- 20			
totalTime <- 60			# timesteps per simulation
timeStepSize <- 1

# _____________Storage_________
# storage vector for abduance data for ALL parameter sets
allRunsData <- matrix (NA, nrow = totalTime * totalSims * numRuns, ncol=15)
colnames(allRunsData) <- c("Run","a","b1","b2","g1","g2","j1","j2","simulation",
													 "timestep","N1","N2","Nd","paradigm","bias")


# _____ Processing ____________________________________________________________

# There are four nested for loops. From outside to inside, it's looping
# through parameter sets (through runs), through simuations within each run,
# through time steps, and through individuals (ants). 

for (run in 1:numRuns) {
	# storage vector for abundance data for ALL simuations within a parameter set
	abundanceSims <- matrix (NA, nrow = totalTime * totalSims, ncol=5)
	colnames(abundanceSims) <- c("simulation", "timestep", "N1", "N2", "Nd")
	
	a <- parameters[run,2]		
	b1 <- parameters[run,3]		
	b2 <- parameters[run,4]
	g1 <- parameters[run,5]		
	g2 <- parameters[run,6]
	j1 <- parameters[run,7]		
	j2 <- parameters[run,8]		
	paradigm <- paste(parameters[run,9])
	
	# If loop to determine whether the directional bias is "strong," "weak," or
	# "none." 
	if (parameters[run,8] - parameters[run,7] == 0) {
		bias <- "None"
	} else {
		if (abs(parameters[run,8] - parameters[run,7]) < 0.5) {
			bias <- "Weak"
		} else {
			bias <- "Strong"
		}
	}

	# Calculating the combined rate of joining (same as rate of leaving the 
	# disengaged state) and converting it to a probability
	joinRateCombined <- j1 + j2
	joinProbCombined <- prob(joinRateCombined,timeStepSize)
	
	# For those that join, how many join to the 1 direction?
	join1Prop <- j1 / (j1 + j2) 
	
	for (sim in 1:totalSims) {

		# storage vector for behavioral states (is dynamic)
		states <- matrix(rep(c(0,0,1),totalAnts), nrow=totalAnts, byrow=TRUE, ncol=3)
		colnames(states) <- c("on1", "on2", "off")
		# storage vector for abundance data (keeps track of total number
		# in each state for each timestep)
		abundances <- matrix(NA, nrow=totalTime, ncol=6)
		colnames(abundances) <- c("timestep","N1","N2","Nd","pGTemp1","pGTemp2")
		abundances[,1] <- 1:totalTime
		abundances[1,2:4] <- c(0,0,totalAnts)
		
		for (t in 2:totalTime) {
			
			# Temporary objects to keep track of probabilities of giving up 
			# from each state in this a given timestep
			rateTemp1 <- NULL
			rateTemp2 <- NULL
			pGTemp1 <- NULL
			pGTemp2 <- NULL
			
			# Calculate the giving-up rates 1 & 2 for this timestep
			rateTemp1 <- gRate1(a, b1, b2, g1, g2, abundances[t-1,2], abundances[t-1,3])
			rateTemp2 <- gRate2(a, b1, b2, g1, g2, abundances[t-1,2], abundances[t-1,3])
			pGTemp1 <- as.numeric(prob(rateTemp1,timeStepSize))
			pGTemp2 <- as.numeric(prob(rateTemp2,timeStepSize))
			abundances[t,5] <- pGTemp1
			abundances[t,6] <- pGTemp2
			
			# Vectorized update of ants statuses
			# Which ants in on1 give up?
			tempGiveUpFrom1 <- rbinom (totalAnts, 1, states[, 1] * pGTemp1)
			# Which ants in on2 give up?
			tempGiveUpFrom2 <- rbinom (totalAnts , 1, states[, 2] * pGTemp2)
			# Which ants join from disengaged?
			tempJoinTotal <- rbinom (totalAnts, 1, states[, 3] * joinProbCombined)
			# Do they join in the "1" direction?
			tempJoin1 <- rbinom (totalAnts, 1, tempJoinTotal * join1Prop) 
			# Those that joined, but didn't join 1, joined 2
			tempJoin2 <- tempJoinTotal - tempJoin1
			
			# Updating the states matrix to have the new states
			states[,1] <- states[,1] - tempGiveUpFrom1 + tempJoin1
			states[,2] <- states[,2] - tempGiveUpFrom2 + tempJoin2
			states[,3] <- states[,3] - tempJoinTotal + tempGiveUpFrom1 + tempGiveUpFrom2
			
			# Any problems with status assignments?
			for(ant in 1:totalAnts) {
				if(sum(states[ant,] > 1)) {
					paste("ERROR: ant", ant," has more than 1 behavioral state")
				}
				if(sum(states[ant,] < 1)) {
					paste("ERROR: ant", ant," has no behavioral state")
				}
			}
			
			# Recording the number of ants in each behavioral state for this timestep
			abundances[t,2] <- sum(states[,1])
			abundances[t,3] <- sum(states[,2])
			abundances[t,4] <- sum(states[,3])
		}
		# Recording all the abundance data across simulations for this run
    simRows <- (1 + (sim - 1) * totalTime):(sim * totalTime)
		abundanceSims[simRows, 1] <- sim
		abundanceSims[simRows, 2] <- abundances[,1]
		abundanceSims[simRows, 3] <- abundances[,2]
		abundanceSims[simRows, 4] <- abundances[,3]
		abundanceSims[simRows, 5] <- abundances[,4]
	}
	# Recording all the parameter and abudnance data for all runs
  runRows <- (1 + (run - 1) * (totalTime * totalSims)):
             (run * totalSims * totalTime)
	allRunsData[runRows,1] <- run
	allRunsData[runRows,2] <- a
	allRunsData[runRows,3] <- b1
	allRunsData[runRows,4] <- b2
	allRunsData[runRows,5] <- g1
	allRunsData[runRows,6] <- g2
	allRunsData[runRows,7] <- j1
	allRunsData[runRows,8] <- j2
	allRunsData[runRows,9] <- abundanceSims[,1]
	allRunsData[runRows,10] <- abundanceSims[,2]
	allRunsData[runRows,11] <- abundanceSims[,3]
	allRunsData[runRows,12] <- abundanceSims[,4]
	allRunsData[runRows,13] <- abundanceSims[,5]
	allRunsData[runRows,14] <- paradigm
	allRunsData[runRows,15] <- bias
	
	print(run)
}


# _____ Termination ___________________________________________________________
# Use code below only if writing to a new file and CHANGE FILE NAME so you 
# don't overwrite an existing file.

 write.table(allRunsData,
 file="outputFiles/stochasticResults.csv", col.names=TRUE, row.names=FALSE,sep=",")


# ___________________________________________________________________________
