# Supplementary material for: Consensus or Deadlock? Consequences of Simple Behavioral Rules for Coordination in Group Decisions
Source: PLoS One. 2016 Sep 28;11(9):e0162768. doi: 10.1371/journal.pone.0162768 (PMC5040253; doi:10.1371/journal.pone.0162768)
Supplement: S1 Code — All code is included here. S1 Code also includes example parameter sets necessary to reproduce Figs 3 through 7. (ZIP) [file pone.0162768.s001.zip › S1code/3-figure3.nb]

(* Content-type: application/vnd.wolfram.mathematica *)

(*** Wolfram Notebook File ***)
(* http://www.wolfram.com/nb *)

(* CreatedBy='Mathematica 9.0' *)

(*CacheID: 234*)
(* Internal cache information:
NotebookFileLineBreakTest
NotebookFileLineBreakTest
NotebookDataPosition[       157,          7]
NotebookDataLength[   1574750,      24654]
NotebookOptionsPosition[   1572973,      24601]
NotebookOutlinePosition[   1573354,      24618]
CellTagsIndexPosition[   1573311,      24615]
WindowFrame->Normal*)

(* Beginning of Notebook Content *)
Notebook[{
Cell[TextData[{
 StyleBox["Helen McCreery, Nikolaus Correll, Michael Breed, Samuel Flaxman\n\
July 2016", "Section"],
 StyleBox["\n", "Title"],
 StyleBox[" ", "Subsection"],
 StyleBox["\n", "Title"],
 StyleBox["This file creates Figure 3 from the manuscript. There is one \
streamplot for each of nine parameter sets specified in the \
\[OpenCurlyDoubleQuote]paramsForFigs345.csv\[CloseCurlyDoubleQuote] files. ", 
  "Subsection"]
}], "Text",
 CellChangeTimes->{{3.6019100213857737`*^9, 3.601910040141509*^9}, 
   3.601910450492919*^9, {3.6316699574914503`*^9, 3.631669968421865*^9}, {
   3.631802218306138*^9, 3.631802336925144*^9}, {3.631802367660544*^9, 
   3.631802379180174*^9}, 3.632949411352169*^9, {3.677856896626758*^9, 
   3.677856897640025*^9}, {3.6779482880796213`*^9, 3.677948291417738*^9}}],

Cell[TextData[{
 StyleBox["\nInitialization\n", "Section"],
 StyleBox["Much of this initialization code is the same code as in file \
\[OpenCurlyDoubleQuote]1-meanFieldModel.nb.\[CloseCurlyDoubleQuote] ", 
  "Subsubtitle"]
}], "Text",
 CellChangeTimes->{{3.631802387628977*^9, 3.631802397651546*^9}, {
  3.631802525152297*^9, 3.631802558175089*^9}}],

Cell[TextData[StyleBox["Set working directory. ", "Subtitle"]], "Text",
 CellChangeTimes->{{3.6037352501017847`*^9, 3.6037352552124166`*^9}, {
  3.603735286235691*^9, 3.603735294340119*^9}, {3.603737464002935*^9, 
  3.60373767107796*^9}, {3.6037377624996862`*^9, 3.603737875057179*^9}, {
  3.604335298243005*^9, 3.604335299568199*^9}, {3.6065772741993027`*^9, 
  3.606577278705138*^9}, {3.606746065614481*^9, 3.606746079253696*^9}, {
  3.6318008078428173`*^9, 3.631800811145814*^9}, {3.631800979983993*^9, 
  3.631800997772254*^9}}],

Cell[BoxData[
 RowBox[{
  RowBox[{"SetDirectory", "[", 
   RowBox[{"NotebookDirectory", "[", "]"}], "]"}], ";"}]], "Input",
 CellChangeTimes->{{3.607355219299202*^9, 3.6073552193081284`*^9}, 
   3.62109849477328*^9, {3.631669860753929*^9, 3.631669883466872*^9}, {
   3.631802197390626*^9, 3.63180220123582*^9}}],

Cell[TextData[{
 StyleBox["\n", "Section"],
 StyleBox["Defining the giving up functions. ", "Subtitle"]
}], "Text",
 CellChangeTimes->{{3.6037352125362*^9, 3.6037352292760353`*^9}, {
   3.60373806790854*^9, 3.603738086835993*^9}, {3.631801018731309*^9, 
   3.6318010303047237`*^9}, {3.631801064124263*^9, 3.63180113148347*^9}, 
   3.6318013077703733`*^9, {3.63180242839713*^9, 3.631802456513115*^9}, {
   3.631802521152836*^9, 3.6318025238177567`*^9}}],

Cell[BoxData[{
 RowBox[{"Clear", "[", 
  RowBox[{"giveUp1", ",", "giveUp2"}], "]"}], "\[IndentingNewLine]", 
 RowBox[{
  RowBox[{
   RowBox[{"Clear", "[", 
    RowBox[{
    "a", ",", "b1", ",", "b2", ",", "g1", ",", "g2", ",", "N1", ",", "N2"}], 
    "]"}], ";"}], "\[IndentingNewLine]", "\[IndentingNewLine]", 
  RowBox[{"(*", " ", 
   RowBox[{
   "Giving", " ", "up", " ", "function", " ", "for", " ", "individuals", " ", 
    "that", " ", "are", " ", "currently", " ", "in", " ", "state", " ", "1"}],
    " ", "*)"}]}], "\[IndentingNewLine]", 
 RowBox[{
  RowBox[{
   RowBox[{"giveUp1", "[", 
    RowBox[{
    "a_", ",", "b1_", ",", "b2_", ",", "g1_", ",", "g2_", ",", "N1_", ",", 
     "N2_"}], "]"}], ":=", 
   RowBox[{
    RowBox[{"giveUp1", "[", 
     RowBox[{
     "a", ",", "b1", ",", "b2", ",", "g1", ",", "g2", ",", "N1", ",", "N2"}], 
     "]"}], "=", 
    RowBox[{"a", "+", 
     RowBox[{"(", 
      RowBox[{"g2", "/", 
       RowBox[{"(", 
        RowBox[{"g1", "+", 
         RowBox[{"Abs", "[", 
          RowBox[{
           RowBox[{"N1", "[", "t", "]"}], "-", 
           RowBox[{"N2", "[", "t", "]"}]}], "]"}]}], ")"}]}], ")"}], "+", 
     RowBox[{"(", 
      RowBox[{"b1", "/", 
       RowBox[{"(", 
        RowBox[{"1", "+", 
         RowBox[{"Exp", "[", 
          RowBox[{"b2", 
           RowBox[{"(", 
            RowBox[{
             RowBox[{"N1", "[", "t", "]"}], "-", 
             RowBox[{"N2", "[", "t", "]"}]}], ")"}]}], "]"}]}], ")"}]}], 
      ")"}]}]}]}], "\[IndentingNewLine]", "\[IndentingNewLine]", 
  RowBox[{"(*", " ", 
   RowBox[{
   "Giving", " ", "up", " ", "function", " ", "for", " ", "individuals", " ", 
    "that", " ", "are", " ", "currently", " ", "in", " ", "state", " ", "2"}],
    " ", "*)"}]}], "\[IndentingNewLine]", 
 RowBox[{
  RowBox[{"giveUp2", "[", 
   RowBox[{
   "a_", ",", "b1_", ",", "b2_", ",", "g1_", ",", "g2_", ",", "N1_", ",", 
    "N2_"}], "]"}], ":=", 
  RowBox[{
   RowBox[{"giveUp2", "[", 
    RowBox[{
    "a", ",", "b1", ",", "b2", ",", "g1", ",", "g2", ",", "N1", ",", "N2"}], 
    "]"}], "=", 
   RowBox[{"a", "+", 
    RowBox[{"(", 
     RowBox[{"g2", "/", 
      RowBox[{"(", 
       RowBox[{"g1", "+", 
        RowBox[{"Abs", "[", 
         RowBox[{
          RowBox[{"N1", "[", "t", "]"}], "-", 
          RowBox[{"N2", "[", "t", "]"}]}], "]"}]}], ")"}]}], ")"}], "+", 
    RowBox[{"(", 
     RowBox[{"b1", "/", 
      RowBox[{"(", 
       RowBox[{"1", "+", 
        RowBox[{"Exp", "[", 
         RowBox[{"b2", 
          RowBox[{"(", 
           RowBox[{
            RowBox[{"N2", "[", "t", "]"}], "-", 
            RowBox[{"N1", "[", "t", "]"}]}], ")"}]}], "]"}]}], ")"}]}], 
     ")"}]}]}]}]}], "Input",
 CellChangeTimes->{{3.6019117102028303`*^9, 3.601911875721155*^9}, {
   3.60191192266495*^9, 3.601911923201437*^9}, {3.601912054920312*^9, 
   3.601912135611163*^9}, {3.6019122020674553`*^9, 3.601912509258401*^9}, {
   3.601914304452388*^9, 3.601914334865829*^9}, {3.601914413842711*^9, 
   3.601914470431505*^9}, {3.601914519786459*^9, 3.6019145261110907`*^9}, {
   3.601914643226673*^9, 3.601914747022038*^9}, {3.601915231804834*^9, 
   3.601915276451303*^9}, {3.6019153323594103`*^9, 3.601915363142832*^9}, {
   3.6019853845298643`*^9, 3.601985490610532*^9}, {3.601985527637645*^9, 
   3.601985544802886*^9}, {3.6019855812248917`*^9, 3.6019855827048197`*^9}, {
   3.601986329072432*^9, 3.601986330400484*^9}, {3.601986376050705*^9, 
   3.601986449459611*^9}, {3.6019866644540777`*^9, 3.6019866771250772`*^9}, {
   3.601986822379735*^9, 3.6019868796298637`*^9}, {3.6019869206275663`*^9, 
   3.601986950340261*^9}, {3.6019869970245647`*^9, 3.601986997151383*^9}, {
   3.601987037247142*^9, 3.6019872221526527`*^9}, {3.601987406970269*^9, 
   3.601987471494049*^9}, {3.603725191993997*^9, 3.603725281767906*^9}, {
   3.603725332749441*^9, 3.603725435901277*^9}, {3.603725520566299*^9, 
   3.603725524181946*^9}, {3.603725568778452*^9, 3.603725568991282*^9}, {
   3.603725722746914*^9, 3.603725722964723*^9}, {3.603725859410186*^9, 
   3.603725940306119*^9}, {3.603726168867584*^9, 3.603726190471743*^9}, {
   3.60372626915668*^9, 3.60372631362306*^9}, {3.603734192251615*^9, 
   3.603734338671439*^9}, {3.603734384742469*^9, 3.6037345684342012`*^9}, {
   3.603734608581637*^9, 3.60373462056564*^9}, {3.603734709917198*^9, 
   3.603734770228669*^9}, {3.603735472902966*^9, 3.603735474290007*^9}, {
   3.603735534211671*^9, 3.6037355364260263`*^9}, {3.603736116213921*^9, 
   3.603736148239657*^9}, {3.60373618632817*^9, 3.603736216653037*^9}, {
   3.603736284524877*^9, 3.603736314072905*^9}, {3.6037363575753727`*^9, 
   3.603736362214574*^9}, {3.603736586740078*^9, 3.603736589954*^9}, {
   3.6037371355846*^9, 3.60373714343375*^9}, {3.6037372858195953`*^9, 
   3.603737288869026*^9}, 3.60373816228911*^9, {3.604230438143632*^9, 
   3.604230441280983*^9}, {3.6042304717404203`*^9, 3.604230480161635*^9}, {
   3.604230644575159*^9, 3.604230648381678*^9}, {3.6042307619367723`*^9, 
   3.604230769420116*^9}, {3.604230928312544*^9, 3.604230934739263*^9}, {
   3.604232140086767*^9, 3.6042321478163977`*^9}, {3.604249839796392*^9, 
   3.604249845797714*^9}, {3.604330606999035*^9, 3.604330659691753*^9}, {
   3.60433127681126*^9, 3.6043312787969313`*^9}, {3.604331622796029*^9, 
   3.60433162976547*^9}, {3.6043317616235113`*^9, 3.604331763839869*^9}, {
   3.60433184486579*^9, 3.604331883041274*^9}, {3.604331957182276*^9, 
   3.604331962974831*^9}, {3.604336056880579*^9, 3.604336069012513*^9}, 
   3.607355149096076*^9, {3.6079694607764463`*^9, 3.6079694672401943`*^9}, {
   3.607969547102647*^9, 3.607969560725893*^9}, 3.607969736932188*^9, {
   3.631669432215914*^9, 3.6316695097873*^9}, {3.631802468792038*^9, 
   3.6318024766956377`*^9}}],

Cell[TextData[{
 StyleBox["\n", "Section"],
 StyleBox["Defining the differential equations", "Subtitle"]
}], "Text",
 CellChangeTimes->{{3.603735182184002*^9, 3.603735186373897*^9}, 
   3.631801186295938*^9}],

Cell[BoxData[{
 RowBox[{
  RowBox[{"dN1dt", "=", 
   RowBox[{
    RowBox[{"j1", " ", 
     RowBox[{"Nd", "[", "t", "]"}]}], "-", 
    RowBox[{
     RowBox[{"N1", "[", "t", "]"}], " ", 
     RowBox[{"giveUp1", "[", 
      RowBox[{
      "a", ",", "b1", ",", "b2", ",", "g1", ",", "g2", ",", "N1", ",", "N2"}],
       "]"}]}]}]}], ";"}], "\[IndentingNewLine]", 
 RowBox[{
  RowBox[{"dN2dt", "=", 
   RowBox[{
    RowBox[{"j2", " ", 
     RowBox[{"Nd", "[", "t", "]"}]}], "-", 
    RowBox[{
     RowBox[{"N2", "[", "t", "]"}], " ", 
     RowBox[{"giveUp2", "[", 
      RowBox[{
      "a", ",", "b1", ",", "b2", ",", "g1", ",", "g2", ",", "N1", ",", "N2"}],
       "]"}]}]}]}], ";"}], "\[IndentingNewLine]", 
 RowBox[{
  RowBox[{
   RowBox[{"dNddt", "=", 
    RowBox[{
     RowBox[{
      RowBox[{"N1", "[", "t", "]"}], " ", 
      RowBox[{"giveUp1", "[", 
       RowBox[{
       "a", ",", "b1", ",", "b2", ",", "g1", ",", "g2", ",", "N1", ",", 
        "N2"}], "]"}]}], "+", " ", 
     RowBox[{
      RowBox[{"N2", "[", "t", "]"}], " ", 
      RowBox[{"giveUp2", "[", 
       RowBox[{
       "a", ",", "b1", ",", "b2", ",", "g1", ",", "g2", ",", "N1", ",", 
        "N2"}], "]"}]}], "-", " ", 
     RowBox[{
      RowBox[{"Nd", "[", "t", "]"}], 
      RowBox[{"(", 
       RowBox[{"j1", "+", "j2"}], ")"}]}]}]}], ";"}], "\[IndentingNewLine]", 
  "\[IndentingNewLine]"}], "\[IndentingNewLine]", 
 RowBox[{
  RowBox[{"diffeqs", "=", 
   RowBox[{"{", 
    RowBox[{
     RowBox[{
      RowBox[{
       RowBox[{"N1", "'"}], "[", "t", "]"}], "\[Equal]", "dN1dt"}], ",", 
     RowBox[{
      RowBox[{
       RowBox[{"N2", "'"}], "[", "t", "]"}], "\[Equal]", "dN2dt"}], ",", 
     RowBox[{
      RowBox[{
       RowBox[{"Nd", "'"}], "[", "t", "]"}], "\[Equal]", "dNddt"}], ",", 
     RowBox[{
      RowBox[{"N1", "[", "0", "]"}], "\[Equal]", "n1init"}], ",", 
     RowBox[{
      RowBox[{"N2", "[", "0", "]"}], "\[Equal]", "n2init"}], ",", 
     RowBox[{
      RowBox[{"Nd", "[", "0", "]"}], "\[Equal]", "ndinit"}]}], "}"}]}], 
  ";"}]}], "Input",
 CellChangeTimes->{{3.6019117102028303`*^9, 3.601911875721155*^9}, {
   3.60191192266495*^9, 3.601911923201437*^9}, {3.601912054920312*^9, 
   3.601912135611163*^9}, {3.6019122020674553`*^9, 3.601912509258401*^9}, {
   3.601914304452388*^9, 3.601914334865829*^9}, {3.601914413842711*^9, 
   3.601914470431505*^9}, {3.601914519786459*^9, 3.6019145261110907`*^9}, {
   3.601914643226673*^9, 3.601914747022038*^9}, {3.601915231804834*^9, 
   3.601915276451303*^9}, {3.6019153323594103`*^9, 3.601915363142832*^9}, {
   3.6019853845298643`*^9, 3.601985490610532*^9}, {3.601985527637645*^9, 
   3.601985544802886*^9}, {3.6019855812248917`*^9, 3.6019855827048197`*^9}, {
   3.601986329072432*^9, 3.601986330400484*^9}, {3.601986376050705*^9, 
   3.601986449459611*^9}, {3.6019866644540777`*^9, 3.6019866771250772`*^9}, {
   3.601986822379735*^9, 3.6019868796298637`*^9}, {3.6019869206275663`*^9, 
   3.601986950340261*^9}, {3.6019869970245647`*^9, 3.601986997151383*^9}, {
   3.601987037247142*^9, 3.6019872221526527`*^9}, {3.601987406970269*^9, 
   3.601987471494049*^9}, {3.603725191993997*^9, 3.603725281767906*^9}, {
   3.603725332749441*^9, 3.603725435901277*^9}, {3.603725520566299*^9, 
   3.603725524181946*^9}, {3.603725568778452*^9, 3.603725568991282*^9}, {
   3.603725722746914*^9, 3.603725722964723*^9}, {3.603725859410186*^9, 
   3.603725940306119*^9}, {3.603726168867584*^9, 3.603726190471743*^9}, {
   3.60372626915668*^9, 3.60372631362306*^9}, {3.603734192251615*^9, 
   3.603734338671439*^9}, {3.603734384742469*^9, 3.6037345684342012`*^9}, {
   3.603734608581637*^9, 3.60373462056564*^9}, {3.603734709917198*^9, 
   3.603734770228669*^9}, {3.603735441639893*^9, 3.603735443462219*^9}, {
   3.603736221390258*^9, 3.6037362599130917`*^9}, {3.60373651165427*^9, 
   3.6037365428046*^9}, {3.603736598990643*^9, 3.603736634313859*^9}, {
   3.603736735613805*^9, 3.6037367478092422`*^9}, {3.6037372058525457`*^9, 
   3.603737206159992*^9}, {3.603737323594955*^9, 3.6037373600657988`*^9}, {
   3.603737406073625*^9, 3.603737428329481*^9}, {3.603737689769985*^9, 
   3.603737749265706*^9}, {3.603738300797061*^9, 3.603738301561948*^9}, {
   3.6042304550696707`*^9, 3.604230461933695*^9}, {3.6042304925357428`*^9, 
   3.604230499952427*^9}, {3.604230534047763*^9, 3.604230537935061*^9}, 
   3.6042306013993*^9, {3.6042307362113743`*^9, 3.6042307384494877`*^9}, {
   3.604331473642694*^9, 3.604331502834763*^9}, 3.607355189796418*^9, {
   3.607355978436557*^9, 3.607355991524629*^9}, {3.607356071835451*^9, 
   3.607356079540971*^9}, {3.6073561352711077`*^9, 3.6073561590397177`*^9}, {
   3.607356328311817*^9, 3.607356330295146*^9}, {3.607356720099485*^9, 
   3.6073568171411123`*^9}, {3.607357120854145*^9, 3.607357143046083*^9}, {
   3.607363653822171*^9, 3.607363667481669*^9}, {3.607969572313938*^9, 
   3.607969594305203*^9}, {3.607969716250885*^9, 3.6079697230736523`*^9}, 
   3.6083052334146423`*^9, {3.621099271584532*^9, 3.621099272143545*^9}, {
   3.625856547304847*^9, 3.6258565518942738`*^9}, {3.630260349386363*^9, 
   3.6302603527613783`*^9}, {3.63166951666735*^9, 3.6316695693216057`*^9}, {
   3.631669844101233*^9, 3.6316698522726088`*^9}, {3.6317123662492447`*^9, 
   3.631712367262554*^9}, {3.631712500627408*^9, 3.631712508616394*^9}, {
   3.6318023503245*^9, 3.631802351983038*^9}, 3.631802585968088*^9}],

Cell[TextData[StyleBox["\nDefining vectors of parameter values for the runs. \
", "Subtitle"]], "Text",
 CellChangeTimes->{{3.631802589403817*^9, 3.631802597174138*^9}}],

Cell[BoxData[{
 RowBox[{
  RowBox[{
   RowBox[{"parameterSpace", "=", 
    RowBox[{
    "Import", "[", "\"\<parameterFiles/paramsForFigs345.csv\>\"", "]"}]}], 
   ";"}], "\[IndentingNewLine]", 
  RowBox[{"(*", 
   RowBox[{
    RowBox[{"Parameters", ".", " ", "Here"}], ",", " ", 
    RowBox[{
    "there", " ", "are", " ", "constant", " ", "probabilities", " ", "of", 
     " ", "moving", " ", "from", " ", "disengaged", " ", "to", " ", "1", " ", 
     "and", " ", "to", " ", "2"}], ",", " ", 
    RowBox[{
    "though", " ", "these", " ", "probabilities", " ", "can", " ", 
     "differ"}]}], "*)"}]}], "\[IndentingNewLine]", 
 RowBox[{
  RowBox[{"run", "=", 
   RowBox[{"parameterSpace", "[", 
    RowBox[{"[", 
     RowBox[{
      RowBox[{"Range", "[", 
       RowBox[{"2", ",", 
        RowBox[{"Length", "[", "parameterSpace", "]"}]}], "]"}], ",", "1"}], 
     "]"}], "]"}]}], ";"}], "\[IndentingNewLine]", 
 RowBox[{
  RowBox[{"aValues", "=", 
   RowBox[{"parameterSpace", "[", 
    RowBox[{"[", 
     RowBox[{
      RowBox[{"Range", "[", 
       RowBox[{"2", ",", 
        RowBox[{"Length", "[", "parameterSpace", "]"}]}], "]"}], ",", "2"}], 
     "]"}], "]"}]}], ";"}], "\[IndentingNewLine]", 
 RowBox[{
  RowBox[{"b1Values", "=", 
   RowBox[{"parameterSpace", "[", 
    RowBox[{"[", 
     RowBox[{
      RowBox[{"Range", "[", 
       RowBox[{"2", ",", 
        RowBox[{"Length", "[", "parameterSpace", "]"}]}], "]"}], ",", "3"}], 
     "]"}], "]"}]}], ";"}], "\[IndentingNewLine]", 
 RowBox[{
  RowBox[{"b2Values", "=", 
   RowBox[{"parameterSpace", "[", 
    RowBox[{"[", 
     RowBox[{
      RowBox[{"Range", "[", 
       RowBox[{"2", ",", 
        RowBox[{"Length", "[", "parameterSpace", "]"}]}], "]"}], ",", "4"}], 
     "]"}], "]"}]}], ";"}], "\[IndentingNewLine]", 
 RowBox[{
  RowBox[{"g1Values", "=", 
   RowBox[{"parameterSpace", "[", 
    RowBox[{"[", 
     RowBox[{
      RowBox[{"Range", "[", 
       RowBox[{"2", ",", 
        RowBox[{"Length", "[", "parameterSpace", "]"}]}], "]"}], ",", "5"}], 
     "]"}], "]"}]}], ";"}], "\[IndentingNewLine]", 
 RowBox[{
  RowBox[{"g2Values", "=", 
   RowBox[{"parameterSpace", "[", 
    RowBox[{"[", 
     RowBox[{
      RowBox[{"Range", "[", 
       RowBox[{"2", ",", 
        RowBox[{"Length", "[", "parameterSpace", "]"}]}], "]"}], ",", "6"}], 
     "]"}], "]"}]}], ";"}], "\[IndentingNewLine]", 
 RowBox[{
  RowBox[{"j1Values", "=", 
   RowBox[{"parameterSpace", "[", 
    RowBox[{"[", 
     RowBox[{
      RowBox[{"Range", "[", 
       RowBox[{"2", ",", 
        RowBox[{"Length", "[", "parameterSpace", "]"}]}], "]"}], ",", "7"}], 
     "]"}], "]"}]}], ";"}], "\[IndentingNewLine]", 
 RowBox[{
  RowBox[{"j2Values", "=", 
   RowBox[{"parameterSpace", "[", 
    RowBox[{"[", 
     RowBox[{
      RowBox[{"Range", "[", 
       RowBox[{"2", ",", 
        RowBox[{"Length", "[", "parameterSpace", "]"}]}], "]"}], ",", "8"}], 
     "]"}], "]"}]}], ";"}], "\[IndentingNewLine]"}], "Input",
 CellChangeTimes->{{3.6019117102028303`*^9, 3.601911875721155*^9}, {
   3.60191192266495*^9, 3.601911923201437*^9}, {3.601912054920312*^9, 
   3.601912135611163*^9}, {3.6019122020674553`*^9, 3.601912509258401*^9}, {
   3.601914304452388*^9, 3.601914334865829*^9}, {3.601914413842711*^9, 
   3.601914470431505*^9}, {3.601914519786459*^9, 3.6019145261110907`*^9}, {
   3.601914643226673*^9, 3.601914747022038*^9}, {3.601915231804834*^9, 
   3.601915276451303*^9}, {3.6019153323594103`*^9, 3.601915363142832*^9}, {
   3.6019853845298643`*^9, 3.601985490610532*^9}, {3.601985527637645*^9, 
   3.601985544802886*^9}, {3.6019855812248917`*^9, 3.6019855827048197`*^9}, {
   3.601986329072432*^9, 3.601986330400484*^9}, {3.601986376050705*^9, 
   3.601986449459611*^9}, {3.6019866644540777`*^9, 3.6019866771250772`*^9}, {
   3.601986822379735*^9, 3.6019868796298637`*^9}, {3.6019869206275663`*^9, 
   3.601986950340261*^9}, {3.6019869970245647`*^9, 3.601986997151383*^9}, {
   3.601987037247142*^9, 3.6019872221526527`*^9}, {3.601987406970269*^9, 
   3.601987471494049*^9}, {3.603725191993997*^9, 3.603725281767906*^9}, {
   3.603725332749441*^9, 3.603725435901277*^9}, {3.603725520566299*^9, 
   3.603725524181946*^9}, {3.603725568778452*^9, 3.603725568991282*^9}, {
   3.603725722746914*^9, 3.603725722964723*^9}, {3.603725859410186*^9, 
   3.603725940306119*^9}, {3.603726168867584*^9, 3.603726190471743*^9}, {
   3.60372626915668*^9, 3.60372631362306*^9}, {3.603734192251615*^9, 
   3.603734338671439*^9}, {3.603734384742469*^9, 3.6037345684342012`*^9}, {
   3.603734608581637*^9, 3.60373462056564*^9}, {3.603734709917198*^9, 
   3.603734770228669*^9}, {3.603735441639893*^9, 3.603735443462219*^9}, {
   3.603736221390258*^9, 3.6037362599130917`*^9}, {3.60373651165427*^9, 
   3.6037365428046*^9}, {3.603736598990643*^9, 3.603736634313859*^9}, {
   3.603736735613805*^9, 3.6037367478092422`*^9}, {3.6037372058525457`*^9, 
   3.603737206159992*^9}, {3.603737323594955*^9, 3.6037373600657988`*^9}, {
   3.603737406073625*^9, 3.603737428329481*^9}, {3.603737689769985*^9, 
   3.603737749265706*^9}, {3.603738300797061*^9, 3.603738301561948*^9}, {
   3.6042304550696707`*^9, 3.604230461933695*^9}, {3.6042304925357428`*^9, 
   3.604230499952427*^9}, {3.604230534047763*^9, 3.604230537935061*^9}, 
   3.6042306013993*^9, {3.6042307362113743`*^9, 3.6042307384494877`*^9}, {
   3.604331473642694*^9, 3.604331502834763*^9}, 3.607355189796418*^9, {
   3.607355978436557*^9, 3.607355991524629*^9}, {3.607356071835451*^9, 
   3.607356079540971*^9}, {3.6073561352711077`*^9, 3.6073561590397177`*^9}, {
   3.607356328311817*^9, 3.607356330295146*^9}, {3.607356720099485*^9, 
   3.6073568171411123`*^9}, {3.607357120854145*^9, 3.607357143046083*^9}, {
   3.607363653822171*^9, 3.607363667481669*^9}, {3.607969572313938*^9, 
   3.607969594305203*^9}, {3.607969716250885*^9, 3.6079697230736523`*^9}, 
   3.6083052334146423`*^9, {3.621099271584532*^9, 3.621099272143545*^9}, {
   3.625856547304847*^9, 3.6258565518942738`*^9}, {3.630260349386363*^9, 
   3.6302603527613783`*^9}, {3.63166951666735*^9, 3.6316695693216057`*^9}, {
   3.631669844101233*^9, 3.6316698522726088`*^9}, {3.6317123662492447`*^9, 
   3.631712367262554*^9}, {3.631712500627408*^9, 3.631712508616394*^9}, {
   3.6318023503245*^9, 3.631802351983038*^9}, {3.631802585968088*^9, 
   3.6318026291106367`*^9}, {3.6779483169033318`*^9, 3.6779483171922007`*^9}}],

Cell[TextData[StyleBox["Defining hard-assigned parameters", "Subtitle"]], \
"Text",
 CellChangeTimes->{3.6318026319779263`*^9}],

Cell[BoxData[{
 RowBox[{
  RowBox[{"totalAnts", "=", "20"}], ";"}], "\[IndentingNewLine]", 
 RowBox[{
  RowBox[{"n1init", "=", "0.001"}], ";"}], "\[IndentingNewLine]", 
 RowBox[{
  RowBox[{"n2init", "=", "0.001"}], ";"}], "\[IndentingNewLine]", 
 RowBox[{
  RowBox[{"ndinit", "=", "20"}], ";"}], "\[IndentingNewLine]", 
 RowBox[{
  RowBox[{"finalTime", "=", "10"}], ";"}]}], "Input",
 CellChangeTimes->{{3.6019117102028303`*^9, 3.601911875721155*^9}, {
   3.60191192266495*^9, 3.601911923201437*^9}, {3.601912054920312*^9, 
   3.601912135611163*^9}, {3.6019122020674553`*^9, 3.601912509258401*^9}, {
   3.601914304452388*^9, 3.601914334865829*^9}, {3.601914413842711*^9, 
   3.601914470431505*^9}, {3.601914519786459*^9, 3.6019145261110907`*^9}, {
   3.601914643226673*^9, 3.601914747022038*^9}, {3.601915231804834*^9, 
   3.601915276451303*^9}, {3.6019153323594103`*^9, 3.601915363142832*^9}, {
   3.6019853845298643`*^9, 3.601985490610532*^9}, {3.601985527637645*^9, 
   3.601985544802886*^9}, {3.6019855812248917`*^9, 3.6019855827048197`*^9}, {
   3.601986329072432*^9, 3.601986330400484*^9}, {3.601986376050705*^9, 
   3.601986449459611*^9}, {3.6019866644540777`*^9, 3.6019866771250772`*^9}, {
   3.601986822379735*^9, 3.6019868796298637`*^9}, {3.6019869206275663`*^9, 
   3.601986950340261*^9}, {3.6019869970245647`*^9, 3.601986997151383*^9}, {
   3.601987037247142*^9, 3.6019872221526527`*^9}, {3.601987406970269*^9, 
   3.601987471494049*^9}, {3.603725191993997*^9, 3.603725281767906*^9}, {
   3.603725332749441*^9, 3.603725435901277*^9}, {3.603725520566299*^9, 
   3.603725524181946*^9}, {3.603725568778452*^9, 3.603725568991282*^9}, {
   3.603725722746914*^9, 3.603725722964723*^9}, {3.603725859410186*^9, 
   3.603725940306119*^9}, {3.603726168867584*^9, 3.603726190471743*^9}, {
   3.60372626915668*^9, 3.60372631362306*^9}, {3.603734192251615*^9, 
   3.603734338671439*^9}, {3.603734384742469*^9, 3.6037345684342012`*^9}, {
   3.603734608581637*^9, 3.60373462056564*^9}, {3.603734709917198*^9, 
   3.603734770228669*^9}, {3.603735441639893*^9, 3.603735443462219*^9}, {
   3.603736221390258*^9, 3.6037362599130917`*^9}, {3.60373651165427*^9, 
   3.6037365428046*^9}, {3.603736598990643*^9, 3.603736634313859*^9}, {
   3.603736735613805*^9, 3.6037367478092422`*^9}, {3.6037372058525457`*^9, 
   3.603737206159992*^9}, {3.603737323594955*^9, 3.6037373600657988`*^9}, {
   3.603737406073625*^9, 3.603737428329481*^9}, {3.603737689769985*^9, 
   3.603737749265706*^9}, {3.603738300797061*^9, 3.603738301561948*^9}, {
   3.6042304550696707`*^9, 3.604230461933695*^9}, {3.6042304925357428`*^9, 
   3.604230499952427*^9}, {3.604230534047763*^9, 3.604230537935061*^9}, 
   3.6042306013993*^9, {3.6042307362113743`*^9, 3.6042307384494877`*^9}, {
   3.604331473642694*^9, 3.604331502834763*^9}, 3.607355189796418*^9, {
   3.607355978436557*^9, 3.607355991524629*^9}, {3.607356071835451*^9, 
   3.607356079540971*^9}, {3.6073561352711077`*^9, 3.6073561590397177`*^9}, {
   3.607356328311817*^9, 3.607356330295146*^9}, {3.607356720099485*^9, 
   3.6073568171411123`*^9}, {3.607357120854145*^9, 3.607357143046083*^9}, {
   3.607363653822171*^9, 3.607363667481669*^9}, {3.607969572313938*^9, 
   3.607969594305203*^9}, {3.607969716250885*^9, 3.6079697230736523`*^9}, 
   3.6083052334146423`*^9, {3.621099271584532*^9, 3.621099272143545*^9}, {
   3.625856547304847*^9, 3.6258565518942738`*^9}, {3.630260349386363*^9, 
   3.6302603527613783`*^9}, {3.63166951666735*^9, 3.6316695693216057`*^9}, {
   3.631669844101233*^9, 3.6316698522726088`*^9}, {3.6317123662492447`*^9, 
   3.631712367262554*^9}, {3.631712500627408*^9, 3.631712508616394*^9}, {
   3.6318023503245*^9, 3.631802351983038*^9}, {3.631802585968088*^9, 
   3.6318026291106367`*^9}}],

Cell[TextData[{
 StyleBox["\nProcessing\n", "Section"],
 StyleBox["The code below creates a streamplot separately for each parameter \
set. They are all saved and combined into a single plot at the end (see \
\[OpenCurlyDoubleQuote]termination\[CloseCurlyDoubleQuote]). \n\nThe \
streamplots evaluate the direction the system tends toward, when there are 0 \
through 20 ants pulling one way, and 0 through 20 ants pulling the other. \
Therefore, half the space shown in the streamplots is biologically \
unreasonable (>20 ants total). First, I define a triangle to block that \
region of each streamplot:", "Subsubtitle"]
}], "Text",
 CellChangeTimes->{{3.631802619679901*^9, 3.631802844197278*^9}}],

Cell[BoxData[
 RowBox[{
  RowBox[{"triangle", "=", 
   RowBox[{"RegionPlot", "[", 
    RowBox[{
     RowBox[{
      RowBox[{"x", "+", "y"}], ">", "totalAnts"}], ",", 
     RowBox[{"{", 
      RowBox[{"x", ",", "0", ",", "totalAnts"}], "}"}], ",", 
     RowBox[{"{", 
      RowBox[{"y", ",", "0", ",", "totalAnts"}], "}"}], ",", 
     RowBox[{"BoundaryStyle", "\[Rule]", "None"}], ",", 
     RowBox[{"PlotStyle", "\[Rule]", " ", "White"}]}], "]"}]}], 
  ";"}]], "Input",
 CellChangeTimes->{{3.6019117102028303`*^9, 3.601911875721155*^9}, {
   3.60191192266495*^9, 3.601911923201437*^9}, {3.601912054920312*^9, 
   3.601912135611163*^9}, {3.6019122020674553`*^9, 3.601912509258401*^9}, {
   3.601914304452388*^9, 3.601914334865829*^9}, {3.601914413842711*^9, 
   3.601914470431505*^9}, {3.601914519786459*^9, 3.6019145261110907`*^9}, {
   3.601914643226673*^9, 3.601914747022038*^9}, {3.601915231804834*^9, 
   3.601915276451303*^9}, {3.6019153323594103`*^9, 3.601915363142832*^9}, {
   3.6019853845298643`*^9, 3.601985490610532*^9}, {3.601985527637645*^9, 
   3.601985544802886*^9}, {3.6019855812248917`*^9, 3.6019855827048197`*^9}, {
   3.601986329072432*^9, 3.601986330400484*^9}, {3.601986376050705*^9, 
   3.601986449459611*^9}, {3.6019866644540777`*^9, 3.6019866771250772`*^9}, {
   3.601986822379735*^9, 3.6019868796298637`*^9}, {3.6019869206275663`*^9, 
   3.601986950340261*^9}, {3.6019869970245647`*^9, 3.601986997151383*^9}, {
   3.601987037247142*^9, 3.6019872221526527`*^9}, {3.601987406970269*^9, 
   3.601987471494049*^9}, {3.603725191993997*^9, 3.603725281767906*^9}, {
   3.603725332749441*^9, 3.603725435901277*^9}, {3.603725520566299*^9, 
   3.603725524181946*^9}, {3.603725568778452*^9, 3.603725568991282*^9}, {
   3.603725722746914*^9, 3.603725722964723*^9}, {3.603725859410186*^9, 
   3.603725940306119*^9}, {3.603726168867584*^9, 3.603726190471743*^9}, {
   3.60372626915668*^9, 3.60372631362306*^9}, {3.603734192251615*^9, 
   3.603734338671439*^9}, {3.603734384742469*^9, 3.6037345684342012`*^9}, {
   3.603734608581637*^9, 3.60373462056564*^9}, {3.603734709917198*^9, 
   3.603734770228669*^9}, {3.603735441639893*^9, 3.603735443462219*^9}, {
   3.603736221390258*^9, 3.6037362599130917`*^9}, {3.60373651165427*^9, 
   3.6037365428046*^9}, {3.603736598990643*^9, 3.603736634313859*^9}, {
   3.603736735613805*^9, 3.6037367478092422`*^9}, {3.6037372058525457`*^9, 
   3.603737206159992*^9}, {3.603737323594955*^9, 3.6037373600657988`*^9}, {
   3.603737406073625*^9, 3.603737428329481*^9}, {3.603737689769985*^9, 
   3.603737749265706*^9}, {3.603738300797061*^9, 3.603738301561948*^9}, {
   3.6042304550696707`*^9, 3.604230461933695*^9}, {3.6042304925357428`*^9, 
   3.604230499952427*^9}, {3.604230534047763*^9, 3.604230537935061*^9}, 
   3.6042306013993*^9, {3.6042307362113743`*^9, 3.6042307384494877`*^9}, {
   3.604331473642694*^9, 3.604331502834763*^9}, 3.607355189796418*^9, {
   3.607355978436557*^9, 3.607355991524629*^9}, {3.607356071835451*^9, 
   3.607356079540971*^9}, {3.6073561352711077`*^9, 3.6073561590397177`*^9}, {
   3.607356328311817*^9, 3.607356330295146*^9}, {3.607356720099485*^9, 
   3.6073568171411123`*^9}, {3.607357120854145*^9, 3.607357143046083*^9}, {
   3.607363653822171*^9, 3.607363667481669*^9}, {3.607969572313938*^9, 
   3.607969594305203*^9}, {3.607969716250885*^9, 3.6079697230736523`*^9}, 
   3.6083052334146423`*^9, {3.621099271584532*^9, 3.621099272143545*^9}, {
   3.625856547304847*^9, 3.6258565518942738`*^9}, {3.630260349386363*^9, 
   3.6302603527613783`*^9}, {3.63166951666735*^9, 3.6316695693216057`*^9}, {
   3.631669844101233*^9, 3.6316698522726088`*^9}, {3.6317123662492447`*^9, 
   3.631712367262554*^9}, {3.631712500627408*^9, 3.631712508616394*^9}, {
   3.6318023503245*^9, 3.631802351983038*^9}, {3.631802585968088*^9, 
   3.6318026157602673`*^9}, 3.63180274625782*^9, {3.631802848647655*^9, 
   3.6318028519114513`*^9}}],

Cell["", "Text"],

Cell[TextData[StyleBox["Figure 2c", "Subtitle"]], "Text",
 CellChangeTimes->{{3.631802874026752*^9, 3.631802885104823*^9}}],

Cell[BoxData[{
 RowBox[{
  RowBox[{"i", "=", "1"}], ";"}], "\[IndentingNewLine]", 
 RowBox[{
  RowBox[{
   RowBox[{"params", " ", "=", 
    RowBox[{"{", 
     RowBox[{
      RowBox[{"a", "\[Rule]", 
       RowBox[{"aValues", "[", 
        RowBox[{"[", "i", "]"}], "]"}]}], ",", 
      RowBox[{"b1", "\[Rule]", 
       RowBox[{"b1Values", "[", 
        RowBox[{"[", "i", "]"}], "]"}]}], ",", 
      RowBox[{"b2", "\[Rule]", 
       RowBox[{"b2Values", "[", 
        RowBox[{"[", "i", "]"}], "]"}]}], ",", 
      RowBox[{"g1", "\[Rule]", 
       RowBox[{"g1Values", "[", 
        RowBox[{"[", "i", "]"}], "]"}]}], ",", 
      RowBox[{"g2", "\[Rule]", 
       RowBox[{"g2Values", "[", 
        RowBox[{"[", "i", "]"}], "]"}]}], ",", 
      RowBox[{"j1", "\[Rule]", 
       RowBox[{"j1Values", "[", 
        RowBox[{"[", "i", "]"}], "]"}]}], ",", 
      RowBox[{"j2", "\[Rule]", 
       RowBox[{"j2Values", "[", 
        RowBox[{"[", "i", "]"}], "]"}]}]}], "}"}]}], ";"}], "  ", 
  "\[IndentingNewLine]"}], "\[IndentingNewLine]", 
 RowBox[{
  RowBox[{"ndn1dt", "=", 
   RowBox[{
    RowBox[{"dN1dt", "/.", "params"}], "/.", 
    RowBox[{"{", 
     RowBox[{
      RowBox[{
       RowBox[{"N1", "[", "t", "]"}], "\[Rule]", "N1"}], ",", 
      RowBox[{
       RowBox[{"N2", "[", "t", "]"}], "\[Rule]", "N2"}], ",", 
      RowBox[{
       RowBox[{"Nd", "[", "t", "]"}], "\[Rule]", 
       RowBox[{"(", 
        RowBox[{"totalAnts", "-", 
         RowBox[{"(", 
          RowBox[{"N1", "+", "N2"}], ")"}]}], ")"}]}]}], "}"}]}]}], 
  ";"}], "\[IndentingNewLine]", 
 RowBox[{
  RowBox[{"ndn2dt", "=", 
   RowBox[{
    RowBox[{"dN2dt", "/.", "params"}], "/.", 
    RowBox[{"{", 
     RowBox[{
      RowBox[{
       RowBox[{"N1", "[", "t", "]"}], "\[Rule]", "N1"}], ",", 
      RowBox[{
       RowBox[{"N2", "[", "t", "]"}], "\[Rule]", "N2"}], ",", 
      RowBox[{
       RowBox[{"Nd", "[", "t", "]"}], "\[Rule]", 
       RowBox[{"(", 
        RowBox[{"totalAnts", "-", 
         RowBox[{"(", 
          RowBox[{"N1", "+", "N2"}], ")"}]}], ")"}]}]}], "}"}]}]}], 
  ";"}], "\[IndentingNewLine]", 
 RowBox[{
  RowBox[{
   RowBox[{"ndnddt", "=", 
    RowBox[{
     RowBox[{"dNddt", "/.", "params"}], "/.", 
     RowBox[{"{", 
      RowBox[{
       RowBox[{
        RowBox[{"N1", "[", "t", "]"}], "\[Rule]", "N1"}], ",", 
       RowBox[{
        RowBox[{"N2", "[", "t", "]"}], "\[Rule]", "N2"}], ",", 
       RowBox[{
        RowBox[{"Nd", "[", "t", "]"}], "\[Rule]", 
        RowBox[{"(", 
         RowBox[{"totalAnts", "-", 
          RowBox[{"(", 
           RowBox[{"N1", "+", "N2"}], ")"}]}], ")"}]}]}], "}"}]}]}], ";"}], 
  "\[IndentingNewLine]", "\[IndentingNewLine]"}], "\[IndentingNewLine]", 
 RowBox[{
  RowBox[{"tempStream", "=", 
   RowBox[{"StreamPlot", "[", 
    RowBox[{
     RowBox[{"{", 
      RowBox[{"ndn1dt", ",", "ndn2dt"}], "}"}], ",", 
     RowBox[{"{", 
      RowBox[{"N1", ",", "0.001", ",", "totalAnts"}], "}"}], ",", 
     RowBox[{"{", 
      RowBox[{"N2", ",", "0.001", ",", "totalAnts"}], "}"}], ",", 
     RowBox[{"Frame", "\[Rule]", "True"}], ",", 
     RowBox[{"FrameLabel", "\[Rule]", 
      RowBox[{"{", 
       RowBox[{"\"\<\!\(\*SubscriptBox[
StyleBox[\"N\",
FontSlant->\"Italic\"], \"L\"]\)\>\"", ",", "\"\<\!\(\*SubscriptBox[
StyleBox[\"N\",
FontSlant->\"Italic\"], \"R\"]\)\>\""}], "}"}]}], ",", 
     RowBox[{"(*", 
      RowBox[{
       RowBox[{"PlotLabel", "\[Rule]", 
        RowBox[{"Style", "[", 
         RowBox[{"params", ",", 
          RowBox[{"FontSize", "\[Rule]", "7"}]}], "]"}]}], ","}], "*)"}], 
     RowBox[{"BaseStyle", "\[Rule]", 
      RowBox[{"{", 
       RowBox[{
        RowBox[{"FontSize", "\[Rule]", "16"}], ",", 
        RowBox[{"FontFamily", "\[Rule]", "\"\<Arial\>\""}]}], "}"}]}], ",", 
     "\[IndentingNewLine]", 
     RowBox[{"StreamStyle", "\[Rule]", 
      RowBox[{"{", 
       RowBox[{"Black", ",", "Thick"}], "}"}]}], ",", 
     RowBox[{"StreamScale", "\[Rule]", "Large"}]}], "]"}]}], 
  ";"}], "\[IndentingNewLine]", 
 RowBox[{
  RowBox[{"noneUninformed", "=", 
   RowBox[{"Show", "[", 
    RowBox[{"tempStream", ",", "triangle"}], "]"}]}], 
  ";"}], "\[IndentingNewLine]"}], "Input",
 CellChangeTimes->{{3.6019117102028303`*^9, 3.601911875721155*^9}, {
   3.60191192266495*^9, 3.601911923201437*^9}, {3.601912054920312*^9, 
   3.601912135611163*^9}, {3.6019122020674553`*^9, 3.601912509258401*^9}, {
   3.601914304452388*^9, 3.601914334865829*^9}, {3.601914413842711*^9, 
   3.601914470431505*^9}, {3.601914519786459*^9, 3.6019145261110907`*^9}, {
   3.601914643226673*^9, 3.601914747022038*^9}, {3.601915231804834*^9, 
   3.601915276451303*^9}, {3.6019153323594103`*^9, 3.601915363142832*^9}, {
   3.6019853845298643`*^9, 3.601985490610532*^9}, {3.601985527637645*^9, 
   3.601985544802886*^9}, {3.6019855812248917`*^9, 3.6019855827048197`*^9}, {
   3.601986329072432*^9, 3.601986330400484*^9}, {3.601986376050705*^9, 
   3.601986449459611*^9}, {3.6019866644540777`*^9, 3.6019866771250772`*^9}, {
   3.601986822379735*^9, 3.6019868796298637`*^9}, {3.6019869206275663`*^9, 
   3.601986950340261*^9}, {3.6019869970245647`*^9, 3.601986997151383*^9}, {
   3.601987037247142*^9, 3.6019872221526527`*^9}, {3.601987406970269*^9, 
   3.601987471494049*^9}, {3.603725191993997*^9, 3.603725281767906*^9}, {
   3.603725332749441*^9, 3.603725435901277*^9}, {3.603725520566299*^9, 
   3.603725524181946*^9}, {3.603725568778452*^9, 3.603725568991282*^9}, {
   3.603725722746914*^9, 3.603725722964723*^9}, {3.603725859410186*^9, 
   3.603725940306119*^9}, {3.603726168867584*^9, 3.603726190471743*^9}, {
   3.60372626915668*^9, 3.60372631362306*^9}, {3.603734192251615*^9, 
   3.603734338671439*^9}, {3.603734384742469*^9, 3.6037345684342012`*^9}, {
   3.603734608581637*^9, 3.60373462056564*^9}, {3.603734709917198*^9, 
   3.603734770228669*^9}, {3.603735441639893*^9, 3.603735443462219*^9}, {
   3.603736221390258*^9, 3.6037362599130917`*^9}, {3.60373651165427*^9, 
   3.6037365428046*^9}, {3.603736598990643*^9, 3.603736634313859*^9}, {
   3.603736735613805*^9, 3.6037367478092422`*^9}, {3.6037372058525457`*^9, 
   3.603737206159992*^9}, {3.603737323594955*^9, 3.6037373600657988`*^9}, {
   3.603737406073625*^9, 3.603737428329481*^9}, {3.603737689769985*^9, 
   3.603737749265706*^9}, {3.603738300797061*^9, 3.603738301561948*^9}, {
   3.6042304550696707`*^9, 3.604230461933695*^9}, {3.6042304925357428`*^9, 
   3.604230499952427*^9}, {3.604230534047763*^9, 3.604230537935061*^9}, 
   3.6042306013993*^9, {3.6042307362113743`*^9, 3.6042307384494877`*^9}, {
   3.604331473642694*^9, 3.604331502834763*^9}, 3.607355189796418*^9, {
   3.607355978436557*^9, 3.607355991524629*^9}, {3.607356071835451*^9, 
   3.607356079540971*^9}, {3.6073561352711077`*^9, 3.60735621134354*^9}, {
   3.607356245032796*^9, 3.607356311452655*^9}, {3.6073563466308002`*^9, 
   3.607356464955546*^9}, {3.607356518509569*^9, 3.6073565964537983`*^9}, {
   3.607356644890149*^9, 3.6073566569756517`*^9}, {3.607356694808009*^9, 
   3.607356700812257*^9}, {3.607356887153523*^9, 3.6073568963402977`*^9}, {
   3.607357087204303*^9, 3.607357092321455*^9}, {3.60735719285814*^9, 
   3.6073572167991543`*^9}, 3.60735725447049*^9, {3.6073572875385427`*^9, 
   3.607357325065341*^9}, {3.607357356258651*^9, 3.607357394673009*^9}, {
   3.6073574995654182`*^9, 3.60735753006752*^9}, {3.607363358109108*^9, 
   3.60736335960741*^9}, {3.607363395125896*^9, 3.607363487166195*^9}, 
   3.6073639396596127`*^9, {3.6073640332584143`*^9, 3.607364033402214*^9}, {
   3.607364140395584*^9, 3.607364140647757*^9}, {3.607364303927204*^9, 
   3.6073643215652*^9}, {3.607364393630331*^9, 3.60736439380332*^9}, {
   3.607364428302561*^9, 3.607364442989012*^9}, {3.607364479893738*^9, 
   3.607364484093643*^9}, 3.607969191101939*^9, {3.607969614763777*^9, 
   3.607969695748176*^9}, 3.6079697749615507`*^9, {3.607970071156486*^9, 
   3.607970087972694*^9}, {3.607970167805732*^9, 3.607970206506319*^9}, {
   3.607970316425383*^9, 3.607970400191613*^9}, 3.6079704428478727`*^9, 
   3.608305150120998*^9, 3.608305212516259*^9, {3.608305405115493*^9, 
   3.608305406121929*^9}, {3.608305460192252*^9, 3.608305481838718*^9}, 
   3.608305777238247*^9, {3.621098529496913*^9, 3.621098611371572*^9}, 
   3.621099262937105*^9, {3.6210993449024878`*^9, 3.621099344984055*^9}, {
   3.6210993855308*^9, 3.621099385664565*^9}, {3.621099433212716*^9, 
   3.621099532030744*^9}, {3.621099950514101*^9, 3.621100010048411*^9}, {
   3.6211001358265553`*^9, 3.621100142279833*^9}, {3.621100207518993*^9, 
   3.62110029551252*^9}, {3.621100616139758*^9, 3.621100619882223*^9}, {
   3.621107857734519*^9, 3.621107857861528*^9}, {3.621107906200169*^9, 
   3.621107926711718*^9}, {3.621107957116639*^9, 3.621107978399767*^9}, {
   3.625856562903966*^9, 3.625856563397814*^9}, {3.625856598132831*^9, 
   3.625856624192449*^9}, {3.625856658099465*^9, 3.6258567449230537`*^9}, {
   3.625856797697192*^9, 3.625856864000328*^9}, {3.625856909343195*^9, 
   3.625856952685114*^9}, {3.625857012324625*^9, 3.625857013180648*^9}, {
   3.6258570544032784`*^9, 3.625857384351582*^9}, {3.62585743225764*^9, 
   3.6258574327679234`*^9}, {3.6302461819429827`*^9, 3.630246242022187*^9}, {
   3.630246413988523*^9, 3.6302464199303417`*^9}, {3.6302605729259853`*^9, 
   3.630260574248393*^9}, 3.630261021757914*^9, {3.63166958179986*^9, 
   3.631669619778246*^9}, {3.631712375987563*^9, 3.6317123819785833`*^9}, 
   3.6318030438680553`*^9}],

Cell[TextData[StyleBox["Figure 2b", "Subtitle"]], "Text",
 CellChangeTimes->{{3.631802892916068*^9, 3.6318028956734056`*^9}}],

Cell[BoxData[{
 RowBox[{
  RowBox[{"i", "=", "2"}], ";"}], "\[IndentingNewLine]", 
 RowBox[{
  RowBox[{
   RowBox[{"params", " ", "=", 
    RowBox[{"{", 
     RowBox[{
      RowBox[{"a", "\[Rule]", 
       RowBox[{"aValues", "[", 
        RowBox[{"[", "i", "]"}], "]"}]}], ",", 
      RowBox[{"b1", "\[Rule]", 
       RowBox[{"b1Values", "[", 
        RowBox[{"[", "i", "]"}], "]"}]}], ",", 
      RowBox[{"b2", "\[Rule]", 
       RowBox[{"b2Values", "[", 
        RowBox[{"[", "i", "]"}], "]"}]}], ",", 
      RowBox[{"g1", "\[Rule]", 
       RowBox[{"g1Values", "[", 
        RowBox[{"[", "i", "]"}], "]"}]}], ",", 
      RowBox[{"g2", "\[Rule]", 
       RowBox[{"g2Values", "[", 
        RowBox[{"[", "i", "]"}], "]"}]}], ",", 
      RowBox[{"j1", "\[Rule]", 
       RowBox[{"j1Values", "[", 
        RowBox[{"[", "i", "]"}], "]"}]}], ",", 
      RowBox[{"j2", "\[Rule]", 
       RowBox[{"j2Values", "[", 
        RowBox[{"[", "i", "]"}], "]"}]}]}], "}"}]}], ";"}], "  ", 
  "\[IndentingNewLine]"}], "\[IndentingNewLine]", 
 RowBox[{
  RowBox[{"ndn1dt", "=", 
   RowBox[{
    RowBox[{"dN1dt", "/.", "params"}], "/.", 
    RowBox[{"{", 
     RowBox[{
      RowBox[{
       RowBox[{"N1", "[", "t", "]"}], "\[Rule]", "N1"}], ",", 
      RowBox[{
       RowBox[{"N2", "[", "t", "]"}], "\[Rule]", "N2"}], ",", 
      RowBox[{
       RowBox[{"Nd", "[", "t", "]"}], "\[Rule]", 
       RowBox[{"(", 
        RowBox[{"totalAnts", "-", 
         RowBox[{"(", 
          RowBox[{"N1", "+", "N2"}], ")"}]}], ")"}]}]}], "}"}]}]}], 
  ";"}], "\[IndentingNewLine]", 
 RowBox[{
  RowBox[{"ndn2dt", "=", 
   RowBox[{
    RowBox[{"dN2dt", "/.", "params"}], "/.", 
    RowBox[{"{", 
     RowBox[{
      RowBox[{
       RowBox[{"N1", "[", "t", "]"}], "\[Rule]", "N1"}], ",", 
      RowBox[{
       RowBox[{"N2", "[", "t", "]"}], "\[Rule]", "N2"}], ",", 
      RowBox[{
       RowBox[{"Nd", "[", "t", "]"}], "\[Rule]", 
       RowBox[{"(", 
        RowBox[{"totalAnts", "-", 
         RowBox[{"(", 
          RowBox[{"N1", "+", "N2"}], ")"}]}], ")"}]}]}], "}"}]}]}], 
  ";"}], "\[IndentingNewLine]", 
 RowBox[{
  RowBox[{
   RowBox[{"ndnddt", "=", 
    RowBox[{
     RowBox[{"dNddt", "/.", "params"}], "/.", 
     RowBox[{"{", 
      RowBox[{
       RowBox[{
        RowBox[{"N1", "[", "t", "]"}], "\[Rule]", "N1"}], ",", 
       RowBox[{
        RowBox[{"N2", "[", "t", "]"}], "\[Rule]", "N2"}], ",", 
       RowBox[{
        RowBox[{"Nd", "[", "t", "]"}], "\[Rule]", 
        RowBox[{"(", 
         RowBox[{"totalAnts", "-", 
          RowBox[{"(", 
           RowBox[{"N1", "+", "N2"}], ")"}]}], ")"}]}]}], "}"}]}]}], ";"}], 
  "\[IndentingNewLine]", "\[IndentingNewLine]"}], "\[IndentingNewLine]", 
 RowBox[{
  RowBox[{"tempStream", "=", 
   RowBox[{"StreamPlot", "[", 
    RowBox[{
     RowBox[{"{", 
      RowBox[{"ndn1dt", ",", "ndn2dt"}], "}"}], ",", 
     RowBox[{"{", 
      RowBox[{"N1", ",", "0.001", ",", "totalAnts"}], "}"}], ",", 
     RowBox[{"{", 
      RowBox[{"N2", ",", "0.001", ",", "totalAnts"}], "}"}], ",", 
     RowBox[{"Frame", "\[Rule]", "True"}], ",", 
     RowBox[{"FrameLabel", "\[Rule]", 
      RowBox[{"{", 
       RowBox[{"\"\<\!\(\*SubscriptBox[
StyleBox[\"N\",
FontSlant->\"Italic\"], \"L\"]\)\>\"", ",", "\"\<\!\(\*SubscriptBox[
StyleBox[\"N\",
FontSlant->\"Italic\"], \"R\"]\)\>\""}], "}"}]}], ",", 
     RowBox[{"(*", 
      RowBox[{
       RowBox[{"PlotLabel", "\[Rule]", 
        RowBox[{"Style", "[", 
         RowBox[{"params", ",", 
          RowBox[{"FontSize", "\[Rule]", "7"}]}], "]"}]}], ","}], "*)"}], 
     RowBox[{"BaseStyle", "\[Rule]", 
      RowBox[{"{", 
       RowBox[{
        RowBox[{"FontSize", "\[Rule]", "16"}], ",", 
        RowBox[{"FontFamily", "\[Rule]", "\"\<Arial\>\""}]}], "}"}]}], ",", 
     "\[IndentingNewLine]", 
     RowBox[{"StreamStyle", "\[Rule]", 
      RowBox[{"{", 
       RowBox[{"Black", ",", "Thick"}], "}"}]}], ",", 
     RowBox[{"StreamScale", "\[Rule]", "Large"}]}], "]"}]}], 
  ";"}], "\[IndentingNewLine]", 
 RowBox[{
  RowBox[{"weakUninformed", "=", 
   RowBox[{"Show", "[", 
    RowBox[{"tempStream", ",", "triangle"}], "]"}]}], 
  ";"}], "\[IndentingNewLine]"}], "Input",
 CellChangeTimes->{{3.6019117102028303`*^9, 3.601911875721155*^9}, {
   3.60191192266495*^9, 3.601911923201437*^9}, {3.601912054920312*^9, 
   3.601912135611163*^9}, {3.6019122020674553`*^9, 3.601912509258401*^9}, {
   3.601914304452388*^9, 3.601914334865829*^9}, {3.601914413842711*^9, 
   3.601914470431505*^9}, {3.601914519786459*^9, 3.6019145261110907`*^9}, {
   3.601914643226673*^9, 3.601914747022038*^9}, {3.601915231804834*^9, 
   3.601915276451303*^9}, {3.6019153323594103`*^9, 3.601915363142832*^9}, {
   3.6019853845298643`*^9, 3.601985490610532*^9}, {3.601985527637645*^9, 
   3.601985544802886*^9}, {3.6019855812248917`*^9, 3.6019855827048197`*^9}, {
   3.601986329072432*^9, 3.601986330400484*^9}, {3.601986376050705*^9, 
   3.601986449459611*^9}, {3.6019866644540777`*^9, 3.6019866771250772`*^9}, {
   3.601986822379735*^9, 3.6019868796298637`*^9}, {3.6019869206275663`*^9, 
   3.601986950340261*^9}, {3.6019869970245647`*^9, 3.601986997151383*^9}, {
   3.601987037247142*^9, 3.6019872221526527`*^9}, {3.601987406970269*^9, 
   3.601987471494049*^9}, {3.603725191993997*^9, 3.603725281767906*^9}, {
   3.603725332749441*^9, 3.603725435901277*^9}, {3.603725520566299*^9, 
   3.603725524181946*^9}, {3.603725568778452*^9, 3.603725568991282*^9}, {
   3.603725722746914*^9, 3.603725722964723*^9}, {3.603725859410186*^9, 
   3.603725940306119*^9}, {3.603726168867584*^9, 3.603726190471743*^9}, {
   3.60372626915668*^9, 3.60372631362306*^9}, {3.603734192251615*^9, 
   3.603734338671439*^9}, {3.603734384742469*^9, 3.6037345684342012`*^9}, {
   3.603734608581637*^9, 3.60373462056564*^9}, {3.603734709917198*^9, 
   3.603734770228669*^9}, {3.603735441639893*^9, 3.603735443462219*^9}, {
   3.603736221390258*^9, 3.6037362599130917`*^9}, {3.60373651165427*^9, 
   3.6037365428046*^9}, {3.603736598990643*^9, 3.603736634313859*^9}, {
   3.603736735613805*^9, 3.6037367478092422`*^9}, {3.6037372058525457`*^9, 
   3.603737206159992*^9}, {3.603737323594955*^9, 3.6037373600657988`*^9}, {
   3.603737406073625*^9, 3.603737428329481*^9}, {3.603737689769985*^9, 
   3.603737749265706*^9}, {3.603738300797061*^9, 3.603738301561948*^9}, {
   3.6042304550696707`*^9, 3.604230461933695*^9}, {3.6042304925357428`*^9, 
   3.604230499952427*^9}, {3.604230534047763*^9, 3.604230537935061*^9}, 
   3.6042306013993*^9, {3.6042307362113743`*^9, 3.6042307384494877`*^9}, {
   3.604331473642694*^9, 3.604331502834763*^9}, 3.607355189796418*^9, {
   3.607355978436557*^9, 3.607355991524629*^9}, {3.607356071835451*^9, 
   3.607356079540971*^9}, {3.6073561352711077`*^9, 3.60735621134354*^9}, {
   3.607356245032796*^9, 3.607356311452655*^9}, {3.6073563466308002`*^9, 
   3.607356464955546*^9}, {3.607356518509569*^9, 3.6073565964537983`*^9}, {
   3.607356644890149*^9, 3.6073566569756517`*^9}, {3.607356694808009*^9, 
   3.607356700812257*^9}, {3.607356887153523*^9, 3.6073568963402977`*^9}, {
   3.607357087204303*^9, 3.607357092321455*^9}, {3.60735719285814*^9, 
   3.6073572167991543`*^9}, 3.60735725447049*^9, {3.6073572875385427`*^9, 
   3.607357325065341*^9}, {3.607357356258651*^9, 3.607357394673009*^9}, {
   3.6073574995654182`*^9, 3.60735753006752*^9}, {3.607363358109108*^9, 
   3.60736335960741*^9}, {3.607363395125896*^9, 3.607363487166195*^9}, 
   3.6073639396596127`*^9, {3.6073640332584143`*^9, 3.607364033402214*^9}, {
   3.607364140395584*^9, 3.607364140647757*^9}, {3.607364303927204*^9, 
   3.6073643215652*^9}, {3.607364393630331*^9, 3.60736439380332*^9}, {
   3.607364428302561*^9, 3.607364442989012*^9}, {3.607364479893738*^9, 
   3.607364484093643*^9}, 3.607969191101939*^9, {3.607969614763777*^9, 
   3.607969695748176*^9}, 3.6079697749615507`*^9, {3.607970071156486*^9, 
   3.607970087972694*^9}, {3.607970167805732*^9, 3.607970206506319*^9}, {
   3.607970316425383*^9, 3.607970400191613*^9}, 3.6079704428478727`*^9, 
   3.608305150120998*^9, 3.608305212516259*^9, {3.608305405115493*^9, 
   3.608305406121929*^9}, {3.608305460192252*^9, 3.608305481838718*^9}, 
   3.608305777238247*^9, {3.621098529496913*^9, 3.621098611371572*^9}, 
   3.621099262937105*^9, {3.6210993449024878`*^9, 3.621099344984055*^9}, {
   3.6210993855308*^9, 3.621099385664565*^9}, {3.621099433212716*^9, 
   3.621099532030744*^9}, {3.621099950514101*^9, 3.621100010048411*^9}, {
   3.6211001358265553`*^9, 3.621100142279833*^9}, {3.621100207518993*^9, 
   3.62110029551252*^9}, {3.621100616139758*^9, 3.621100619882223*^9}, {
   3.621107857734519*^9, 3.621107857861528*^9}, {3.621107906200169*^9, 
   3.621107926711718*^9}, {3.621107957116639*^9, 3.621107978399767*^9}, {
   3.625856562903966*^9, 3.625856563397814*^9}, {3.625856598132831*^9, 
   3.625856624192449*^9}, {3.625856658099465*^9, 3.6258567449230537`*^9}, {
   3.625856797697192*^9, 3.625856864000328*^9}, {3.625856909343195*^9, 
   3.625856952685114*^9}, {3.625857012324625*^9, 3.625857013180648*^9}, {
   3.6258570544032784`*^9, 3.625857384351582*^9}, {3.62585743225764*^9, 
   3.6258574327679234`*^9}, {3.6302461819429827`*^9, 3.630246242022187*^9}, {
   3.630246413988523*^9, 3.6302464199303417`*^9}, {3.6302605729259853`*^9, 
   3.630260574248393*^9}, 3.630261021757914*^9, {3.63166958179986*^9, 
   3.631669619778246*^9}, {3.631669706210907*^9, 3.631669706307271*^9}, {
   3.631669771511304*^9, 3.631669773614421*^9}, {3.631712395274763*^9, 
   3.631712401079431*^9}, 3.631803045664853*^9}],

Cell[TextData[StyleBox["Figure 2a", "Subtitle"]], "Text",
 CellChangeTimes->{{3.6318029007077436`*^9, 3.6318029057688093`*^9}}],

Cell[BoxData[{
 RowBox[{
  RowBox[{"i", "=", "3"}], ";"}], "\[IndentingNewLine]", 
 RowBox[{
  RowBox[{
   RowBox[{"params", " ", "=", 
    RowBox[{"{", 
     RowBox[{
      RowBox[{"a", "\[Rule]", 
       RowBox[{"aValues", "[", 
        RowBox[{"[", "i", "]"}], "]"}]}], ",", 
      RowBox[{"b1", "\[Rule]", 
       RowBox[{"b1Values", "[", 
        RowBox[{"[", "i", "]"}], "]"}]}], ",", 
      RowBox[{"b2", "\[Rule]", 
       RowBox[{"b2Values", "[", 
        RowBox[{"[", "i", "]"}], "]"}]}], ",", 
      RowBox[{"g1", "\[Rule]", 
       RowBox[{"g1Values", "[", 
        RowBox[{"[", "i", "]"}], "]"}]}], ",", 
      RowBox[{"g2", "\[Rule]", 
       RowBox[{"g2Values", "[", 
        RowBox[{"[", "i", "]"}], "]"}]}], ",", 
      RowBox[{"j1", "\[Rule]", 
       RowBox[{"j1Values", "[", 
        RowBox[{"[", "i", "]"}], "]"}]}], ",", 
      RowBox[{"j2", "\[Rule]", 
       RowBox[{"j2Values", "[", 
        RowBox[{"[", "i", "]"}], "]"}]}]}], "}"}]}], ";"}], "  ", 
  "\[IndentingNewLine]"}], "\[IndentingNewLine]", 
 RowBox[{
  RowBox[{"ndn1dt", "=", 
   RowBox[{
    RowBox[{"dN1dt", "/.", "params"}], "/.", 
    RowBox[{"{", 
     RowBox[{
      RowBox[{
       RowBox[{"N1", "[", "t", "]"}], "\[Rule]", "N1"}], ",", 
      RowBox[{
       RowBox[{"N2", "[", "t", "]"}], "\[Rule]", "N2"}], ",", 
      RowBox[{
       RowBox[{"Nd", "[", "t", "]"}], "\[Rule]", 
       RowBox[{"(", 
        RowBox[{"totalAnts", "-", 
         RowBox[{"(", 
          RowBox[{"N1", "+", "N2"}], ")"}]}], ")"}]}]}], "}"}]}]}], 
  ";"}], "\[IndentingNewLine]", 
 RowBox[{
  RowBox[{"ndn2dt", "=", 
   RowBox[{
    RowBox[{"dN2dt", "/.", "params"}], "/.", 
    RowBox[{"{", 
     RowBox[{
      RowBox[{
       RowBox[{"N1", "[", "t", "]"}], "\[Rule]", "N1"}], ",", 
      RowBox[{
       RowBox[{"N2", "[", "t", "]"}], "\[Rule]", "N2"}], ",", 
      RowBox[{
       RowBox[{"Nd", "[", "t", "]"}], "\[Rule]", 
       RowBox[{"(", 
        RowBox[{"totalAnts", "-", 
         RowBox[{"(", 
          RowBox[{"N1", "+", "N2"}], ")"}]}], ")"}]}]}], "}"}]}]}], 
  ";"}], "\[IndentingNewLine]", 
 RowBox[{
  RowBox[{
   RowBox[{"ndnddt", "=", 
    RowBox[{
     RowBox[{"dNddt", "/.", "params"}], "/.", 
     RowBox[{"{", 
      RowBox[{
       RowBox[{
        RowBox[{"N1", "[", "t", "]"}], "\[Rule]", "N1"}], ",", 
       RowBox[{
        RowBox[{"N2", "[", "t", "]"}], "\[Rule]", "N2"}], ",", 
       RowBox[{
        RowBox[{"Nd", "[", "t", "]"}], "\[Rule]", 
        RowBox[{"(", 
         RowBox[{"totalAnts", "-", 
          RowBox[{"(", 
           RowBox[{"N1", "+", "N2"}], ")"}]}], ")"}]}]}], "}"}]}]}], ";"}], 
  "\[IndentingNewLine]", "\[IndentingNewLine]"}], "\[IndentingNewLine]", 
 RowBox[{
  RowBox[{"tempStream", "=", 
   RowBox[{"StreamPlot", "[", 
    RowBox[{
     RowBox[{"{", 
      RowBox[{"ndn1dt", ",", "ndn2dt"}], "}"}], ",", 
     RowBox[{"{", 
      RowBox[{"N1", ",", "0.001", ",", "totalAnts"}], "}"}], ",", 
     RowBox[{"{", 
      RowBox[{"N2", ",", "0.001", ",", "totalAnts"}], "}"}], ",", 
     RowBox[{"Frame", "\[Rule]", "True"}], ",", 
     RowBox[{"FrameLabel", "\[Rule]", 
      RowBox[{"{", 
       RowBox[{"\"\<\!\(\*SubscriptBox[
StyleBox[\"N\",
FontSlant->\"Italic\"], \"L\"]\)\>\"", ",", "\"\<\!\(\*SubscriptBox[
StyleBox[\"N\",
FontSlant->\"Italic\"], \"R\"]\)\>\""}], "}"}]}], ",", 
     RowBox[{"(*", 
      RowBox[{
       RowBox[{"PlotLabel", "\[Rule]", 
        RowBox[{"Style", "[", 
         RowBox[{"params", ",", 
          RowBox[{"FontSize", "\[Rule]", "7"}]}], "]"}]}], ","}], "*)"}], 
     RowBox[{"BaseStyle", "\[Rule]", 
      RowBox[{"{", 
       RowBox[{
        RowBox[{"FontSize", "\[Rule]", "16"}], ",", 
        RowBox[{"FontFamily", "\[Rule]", "\"\<Arial\>\""}]}], "}"}]}], ",", 
     "\[IndentingNewLine]", 
     RowBox[{"StreamStyle", "\[Rule]", 
      RowBox[{"{", 
       RowBox[{"Black", ",", "Thick"}], "}"}]}], ",", 
     RowBox[{"StreamScale", "\[Rule]", "Large"}]}], "]"}]}], 
  ";"}], "\[IndentingNewLine]", 
 RowBox[{
  RowBox[{"strongUninformed", "=", 
   RowBox[{"Show", "[", 
    RowBox[{"tempStream", ",", "triangle"}], "]"}]}], 
  ";"}], "\[IndentingNewLine]"}], "Input",
 CellChangeTimes->{{3.6019117102028303`*^9, 3.601911875721155*^9}, {
   3.60191192266495*^9, 3.601911923201437*^9}, {3.601912054920312*^9, 
   3.601912135611163*^9}, {3.6019122020674553`*^9, 3.601912509258401*^9}, {
   3.601914304452388*^9, 3.601914334865829*^9}, {3.601914413842711*^9, 
   3.601914470431505*^9}, {3.601914519786459*^9, 3.6019145261110907`*^9}, {
   3.601914643226673*^9, 3.601914747022038*^9}, {3.601915231804834*^9, 
   3.601915276451303*^9}, {3.6019153323594103`*^9, 3.601915363142832*^9}, {
   3.6019853845298643`*^9, 3.601985490610532*^9}, {3.601985527637645*^9, 
   3.601985544802886*^9}, {3.6019855812248917`*^9, 3.6019855827048197`*^9}, {
   3.601986329072432*^9, 3.601986330400484*^9}, {3.601986376050705*^9, 
   3.601986449459611*^9}, {3.6019866644540777`*^9, 3.6019866771250772`*^9}, {
   3.601986822379735*^9, 3.6019868796298637`*^9}, {3.6019869206275663`*^9, 
   3.601986950340261*^9}, {3.6019869970245647`*^9, 3.601986997151383*^9}, {
   3.601987037247142*^9, 3.6019872221526527`*^9}, {3.601987406970269*^9, 
   3.601987471494049*^9}, {3.603725191993997*^9, 3.603725281767906*^9}, {
   3.603725332749441*^9, 3.603725435901277*^9}, {3.603725520566299*^9, 
   3.603725524181946*^9}, {3.603725568778452*^9, 3.603725568991282*^9}, {
   3.603725722746914*^9, 3.603725722964723*^9}, {3.603725859410186*^9, 
   3.603725940306119*^9}, {3.603726168867584*^9, 3.603726190471743*^9}, {
   3.60372626915668*^9, 3.60372631362306*^9}, {3.603734192251615*^9, 
   3.603734338671439*^9}, {3.603734384742469*^9, 3.6037345684342012`*^9}, {
   3.603734608581637*^9, 3.60373462056564*^9}, {3.603734709917198*^9, 
   3.603734770228669*^9}, {3.603735441639893*^9, 3.603735443462219*^9}, {
   3.603736221390258*^9, 3.6037362599130917`*^9}, {3.60373651165427*^9, 
   3.6037365428046*^9}, {3.603736598990643*^9, 3.603736634313859*^9}, {
   3.603736735613805*^9, 3.6037367478092422`*^9}, {3.6037372058525457`*^9, 
   3.603737206159992*^9}, {3.603737323594955*^9, 3.6037373600657988`*^9}, {
   3.603737406073625*^9, 3.603737428329481*^9}, {3.603737689769985*^9, 
   3.603737749265706*^9}, {3.603738300797061*^9, 3.603738301561948*^9}, {
   3.6042304550696707`*^9, 3.604230461933695*^9}, {3.6042304925357428`*^9, 
   3.604230499952427*^9}, {3.604230534047763*^9, 3.604230537935061*^9}, 
   3.6042306013993*^9, {3.6042307362113743`*^9, 3.6042307384494877`*^9}, {
   3.604331473642694*^9, 3.604331502834763*^9}, 3.607355189796418*^9, {
   3.607355978436557*^9, 3.607355991524629*^9}, {3.607356071835451*^9, 
   3.607356079540971*^9}, {3.6073561352711077`*^9, 3.60735621134354*^9}, {
   3.607356245032796*^9, 3.607356311452655*^9}, {3.6073563466308002`*^9, 
   3.607356464955546*^9}, {3.607356518509569*^9, 3.6073565964537983`*^9}, {
   3.607356644890149*^9, 3.6073566569756517`*^9}, {3.607356694808009*^9, 
   3.607356700812257*^9}, {3.607356887153523*^9, 3.6073568963402977`*^9}, {
   3.607357087204303*^9, 3.607357092321455*^9}, {3.60735719285814*^9, 
   3.6073572167991543`*^9}, 3.60735725447049*^9, {3.6073572875385427`*^9, 
   3.607357325065341*^9}, {3.607357356258651*^9, 3.607357394673009*^9}, {
   3.6073574995654182`*^9, 3.60735753006752*^9}, {3.607363358109108*^9, 
   3.60736335960741*^9}, {3.607363395125896*^9, 3.607363487166195*^9}, 
   3.6073639396596127`*^9, {3.6073640332584143`*^9, 3.607364033402214*^9}, {
   3.607364140395584*^9, 3.607364140647757*^9}, {3.607364303927204*^9, 
   3.6073643215652*^9}, {3.607364393630331*^9, 3.60736439380332*^9}, {
   3.607364428302561*^9, 3.607364442989012*^9}, {3.607364479893738*^9, 
   3.607364484093643*^9}, 3.607969191101939*^9, {3.607969614763777*^9, 
   3.607969695748176*^9}, 3.6079697749615507`*^9, {3.607970071156486*^9, 
   3.607970087972694*^9}, {3.607970167805732*^9, 3.607970206506319*^9}, {
   3.607970316425383*^9, 3.607970400191613*^9}, 3.6079704428478727`*^9, 
   3.608305150120998*^9, 3.608305212516259*^9, {3.608305405115493*^9, 
   3.608305406121929*^9}, {3.608305460192252*^9, 3.608305481838718*^9}, 
   3.608305777238247*^9, {3.621098529496913*^9, 3.621098611371572*^9}, 
   3.621099262937105*^9, {3.6210993449024878`*^9, 3.621099344984055*^9}, {
   3.6210993855308*^9, 3.621099385664565*^9}, {3.621099433212716*^9, 
   3.621099532030744*^9}, {3.621099950514101*^9, 3.621100010048411*^9}, {
   3.6211001358265553`*^9, 3.621100142279833*^9}, {3.621100207518993*^9, 
   3.62110029551252*^9}, {3.621100616139758*^9, 3.621100619882223*^9}, {
   3.621107857734519*^9, 3.621107857861528*^9}, {3.621107906200169*^9, 
   3.621107926711718*^9}, {3.621107957116639*^9, 3.621107978399767*^9}, {
   3.625856562903966*^9, 3.625856563397814*^9}, {3.625856598132831*^9, 
   3.625856624192449*^9}, {3.625856658099465*^9, 3.6258567449230537`*^9}, {
   3.625856797697192*^9, 3.625856864000328*^9}, {3.625856909343195*^9, 
   3.625856952685114*^9}, {3.625857012324625*^9, 3.625857013180648*^9}, {
   3.6258570544032784`*^9, 3.625857384351582*^9}, {3.62585743225764*^9, 
   3.6258574327679234`*^9}, {3.6302461819429827`*^9, 3.630246242022187*^9}, {
   3.630246413988523*^9, 3.6302464199303417`*^9}, {3.6302605729259853`*^9, 
   3.630260574248393*^9}, 3.630261021757914*^9, {3.63166958179986*^9, 
   3.631669619778246*^9}, {3.631669708611599*^9, 3.631669708699292*^9}, {
   3.631669779012784*^9, 3.631669780467263*^9}, {3.6317124067127047`*^9, 
   3.6317124114944468`*^9}, 3.631803047200683*^9}],

Cell[TextData[StyleBox["Figure 2i", "Subtitle"]], "Text",
 CellChangeTimes->{{3.631802910884403*^9, 3.631802923808425*^9}}],

Cell[BoxData[{
 RowBox[{
  RowBox[{"i", "=", "4"}], ";"}], "\[IndentingNewLine]", 
 RowBox[{
  RowBox[{
   RowBox[{"params", " ", "=", 
    RowBox[{"{", 
     RowBox[{
      RowBox[{"a", "\[Rule]", 
       RowBox[{"aValues", "[", 
        RowBox[{"[", "i", "]"}], "]"}]}], ",", 
      RowBox[{"b1", "\[Rule]", 
       RowBox[{"b1Values", "[", 
        RowBox[{"[", "i", "]"}], "]"}]}], ",", 
      RowBox[{"b2", "\[Rule]", 
       RowBox[{"b2Values", "[", 
        RowBox[{"[", "i", "]"}], "]"}]}], ",", 
      RowBox[{"g1", "\[Rule]", 
       RowBox[{"g1Values", "[", 
        RowBox[{"[", "i", "]"}], "]"}]}], ",", 
      RowBox[{"g2", "\[Rule]", 
       RowBox[{"g2Values", "[", 
        RowBox[{"[", "i", "]"}], "]"}]}], ",", 
      RowBox[{"j1", "\[Rule]", 
       RowBox[{"j1Values", "[", 
        RowBox[{"[", "i", "]"}], "]"}]}], ",", 
      RowBox[{"j2", "\[Rule]", 
       RowBox[{"j2Values", "[", 
        RowBox[{"[", "i", "]"}], "]"}]}]}], "}"}]}], ";"}], "  ", 
  "\[IndentingNewLine]"}], "\[IndentingNewLine]", 
 RowBox[{
  RowBox[{"ndn1dt", "=", 
   RowBox[{
    RowBox[{"dN1dt", "/.", "params"}], "/.", 
    RowBox[{"{", 
     RowBox[{
      RowBox[{
       RowBox[{"N1", "[", "t", "]"}], "\[Rule]", "N1"}], ",", 
      RowBox[{
       RowBox[{"N2", "[", "t", "]"}], "\[Rule]", "N2"}], ",", 
      RowBox[{
       RowBox[{"Nd", "[", "t", "]"}], "\[Rule]", 
       RowBox[{"(", 
        RowBox[{"totalAnts", "-", 
         RowBox[{"(", 
          RowBox[{"N1", "+", "N2"}], ")"}]}], ")"}]}]}], "}"}]}]}], 
  ";"}], "\[IndentingNewLine]", 
 RowBox[{
  RowBox[{"ndn2dt", "=", 
   RowBox[{
    RowBox[{"dN2dt", "/.", "params"}], "/.", 
    RowBox[{"{", 
     RowBox[{
      RowBox[{
       RowBox[{"N1", "[", "t", "]"}], "\[Rule]", "N1"}], ",", 
      RowBox[{
       RowBox[{"N2", "[", "t", "]"}], "\[Rule]", "N2"}], ",", 
      RowBox[{
       RowBox[{"Nd", "[", "t", "]"}], "\[Rule]", 
       RowBox[{"(", 
        RowBox[{"totalAnts", "-", 
         RowBox[{"(", 
          RowBox[{"N1", "+", "N2"}], ")"}]}], ")"}]}]}], "}"}]}]}], 
  ";"}], "\[IndentingNewLine]", 
 RowBox[{
  RowBox[{
   RowBox[{"ndnddt", "=", 
    RowBox[{
     RowBox[{"dNddt", "/.", "params"}], "/.", 
     RowBox[{"{", 
      RowBox[{
       RowBox[{
        RowBox[{"N1", "[", "t", "]"}], "\[Rule]", "N1"}], ",", 
       RowBox[{
        RowBox[{"N2", "[", "t", "]"}], "\[Rule]", "N2"}], ",", 
       RowBox[{
        RowBox[{"Nd", "[", "t", "]"}], "\[Rule]", 
        RowBox[{"(", 
         RowBox[{"totalAnts", "-", 
          RowBox[{"(", 
           RowBox[{"N1", "+", "N2"}], ")"}]}], ")"}]}]}], "}"}]}]}], ";"}], 
  "\[IndentingNewLine]", "\[IndentingNewLine]"}], "\[IndentingNewLine]", 
 RowBox[{
  RowBox[{"tempStream", "=", 
   RowBox[{"StreamPlot", "[", 
    RowBox[{
     RowBox[{"{", 
      RowBox[{"ndn1dt", ",", "ndn2dt"}], "}"}], ",", 
     RowBox[{"{", 
      RowBox[{"N1", ",", "0.001", ",", "totalAnts"}], "}"}], ",", 
     RowBox[{"{", 
      RowBox[{"N2", ",", "0.001", ",", "totalAnts"}], "}"}], ",", 
     RowBox[{"Frame", "\[Rule]", "True"}], ",", 
     RowBox[{"FrameLabel", "\[Rule]", 
      RowBox[{"{", 
       RowBox[{"\"\<\!\(\*SubscriptBox[
StyleBox[\"N\",
FontSlant->\"Italic\"], \"L\"]\)\>\"", ",", "\"\<\!\(\*SubscriptBox[
StyleBox[\"N\",
FontSlant->\"Italic\"], \"R\"]\)\>\""}], "}"}]}], ",", 
     RowBox[{"(*", 
      RowBox[{
       RowBox[{"PlotLabel", "\[Rule]", 
        RowBox[{"Style", "[", 
         RowBox[{"params", ",", 
          RowBox[{"FontSize", "\[Rule]", "7"}]}], "]"}]}], ","}], "*)"}], 
     RowBox[{"BaseStyle", "\[Rule]", 
      RowBox[{"{", 
       RowBox[{
        RowBox[{"FontSize", "\[Rule]", "16"}], ",", 
        RowBox[{"FontFamily", "\[Rule]", "\"\<Arial\>\""}]}], "}"}]}], ",", 
     "\[IndentingNewLine]", 
     RowBox[{"StreamStyle", "\[Rule]", 
      RowBox[{"{", 
       RowBox[{"Black", ",", "Thick"}], "}"}]}], ",", 
     RowBox[{"StreamScale", "\[Rule]", "Large"}]}], "]"}]}], 
  ";"}], "\[IndentingNewLine]", 
 RowBox[{
  RowBox[{"noneInformed", "=", 
   RowBox[{"Show", "[", 
    RowBox[{"tempStream", ",", "triangle"}], "]"}]}], 
  ";"}], "\[IndentingNewLine]"}], "Input",
 CellChangeTimes->{{3.6019117102028303`*^9, 3.601911875721155*^9}, {
   3.60191192266495*^9, 3.601911923201437*^9}, {3.601912054920312*^9, 
   3.601912135611163*^9}, {3.6019122020674553`*^9, 3.601912509258401*^9}, {
   3.601914304452388*^9, 3.601914334865829*^9}, {3.601914413842711*^9, 
   3.601914470431505*^9}, {3.601914519786459*^9, 3.6019145261110907`*^9}, {
   3.601914643226673*^9, 3.601914747022038*^9}, {3.601915231804834*^9, 
   3.601915276451303*^9}, {3.6019153323594103`*^9, 3.601915363142832*^9}, {
   3.6019853845298643`*^9, 3.601985490610532*^9}, {3.601985527637645*^9, 
   3.601985544802886*^9}, {3.6019855812248917`*^9, 3.6019855827048197`*^9}, {
   3.601986329072432*^9, 3.601986330400484*^9}, {3.601986376050705*^9, 
   3.601986449459611*^9}, {3.6019866644540777`*^9, 3.6019866771250772`*^9}, {
   3.601986822379735*^9, 3.6019868796298637`*^9}, {3.6019869206275663`*^9, 
   3.601986950340261*^9}, {3.6019869970245647`*^9, 3.601986997151383*^9}, {
   3.601987037247142*^9, 3.6019872221526527`*^9}, {3.601987406970269*^9, 
   3.601987471494049*^9}, {3.603725191993997*^9, 3.603725281767906*^9}, {
   3.603725332749441*^9, 3.603725435901277*^9}, {3.603725520566299*^9, 
   3.603725524181946*^9}, {3.603725568778452*^9, 3.603725568991282*^9}, {
   3.603725722746914*^9, 3.603725722964723*^9}, {3.603725859410186*^9, 
   3.603725940306119*^9}, {3.603726168867584*^9, 3.603726190471743*^9}, {
   3.60372626915668*^9, 3.60372631362306*^9}, {3.603734192251615*^9, 
   3.603734338671439*^9}, {3.603734384742469*^9, 3.6037345684342012`*^9}, {
   3.603734608581637*^9, 3.60373462056564*^9}, {3.603734709917198*^9, 
   3.603734770228669*^9}, {3.603735441639893*^9, 3.603735443462219*^9}, {
   3.603736221390258*^9, 3.6037362599130917`*^9}, {3.60373651165427*^9, 
   3.6037365428046*^9}, {3.603736598990643*^9, 3.603736634313859*^9}, {
   3.603736735613805*^9, 3.6037367478092422`*^9}, {3.6037372058525457`*^9, 
   3.603737206159992*^9}, {3.603737323594955*^9, 3.6037373600657988`*^9}, {
   3.603737406073625*^9, 3.603737428329481*^9}, {3.603737689769985*^9, 
   3.603737749265706*^9}, {3.603738300797061*^9, 3.603738301561948*^9}, {
   3.6042304550696707`*^9, 3.604230461933695*^9}, {3.6042304925357428`*^9, 
   3.604230499952427*^9}, {3.604230534047763*^9, 3.604230537935061*^9}, 
   3.6042306013993*^9, {3.6042307362113743`*^9, 3.6042307384494877`*^9}, {
   3.604331473642694*^9, 3.604331502834763*^9}, 3.607355189796418*^9, {
   3.607355978436557*^9, 3.607355991524629*^9}, {3.607356071835451*^9, 
   3.607356079540971*^9}, {3.6073561352711077`*^9, 3.60735621134354*^9}, {
   3.607356245032796*^9, 3.607356311452655*^9}, {3.6073563466308002`*^9, 
   3.607356464955546*^9}, {3.607356518509569*^9, 3.6073565964537983`*^9}, {
   3.607356644890149*^9, 3.6073566569756517`*^9}, {3.607356694808009*^9, 
   3.607356700812257*^9}, {3.607356887153523*^9, 3.6073568963402977`*^9}, {
   3.607357087204303*^9, 3.607357092321455*^9}, {3.60735719285814*^9, 
   3.6073572167991543`*^9}, 3.60735725447049*^9, {3.6073572875385427`*^9, 
   3.607357325065341*^9}, {3.607357356258651*^9, 3.607357394673009*^9}, {
   3.6073574995654182`*^9, 3.60735753006752*^9}, {3.607363358109108*^9, 
   3.60736335960741*^9}, {3.607363395125896*^9, 3.607363487166195*^9}, 
   3.6073639396596127`*^9, {3.6073640332584143`*^9, 3.607364033402214*^9}, {
   3.607364140395584*^9, 3.607364140647757*^9}, {3.607364303927204*^9, 
   3.6073643215652*^9}, {3.607364393630331*^9, 3.60736439380332*^9}, {
   3.607364428302561*^9, 3.607364442989012*^9}, {3.607364479893738*^9, 
   3.607364484093643*^9}, 3.607969191101939*^9, {3.607969614763777*^9, 
   3.607969695748176*^9}, 3.6079697749615507`*^9, {3.607970071156486*^9, 
   3.607970087972694*^9}, {3.607970167805732*^9, 3.607970206506319*^9}, {
   3.607970316425383*^9, 3.607970400191613*^9}, 3.6079704428478727`*^9, 
   3.608305150120998*^9, 3.608305212516259*^9, {3.608305405115493*^9, 
   3.608305406121929*^9}, {3.608305460192252*^9, 3.608305481838718*^9}, 
   3.608305777238247*^9, {3.621098529496913*^9, 3.621098611371572*^9}, 
   3.621099262937105*^9, {3.6210993449024878`*^9, 3.621099344984055*^9}, {
   3.6210993855308*^9, 3.621099385664565*^9}, {3.621099433212716*^9, 
   3.621099532030744*^9}, {3.621099950514101*^9, 3.621100010048411*^9}, {
   3.6211001358265553`*^9, 3.621100142279833*^9}, {3.621100207518993*^9, 
   3.62110029551252*^9}, {3.621100616139758*^9, 3.621100619882223*^9}, {
   3.621107857734519*^9, 3.621107857861528*^9}, {3.621107906200169*^9, 
   3.621107926711718*^9}, {3.621107957116639*^9, 3.621107978399767*^9}, {
   3.625856562903966*^9, 3.625856563397814*^9}, {3.625856598132831*^9, 
   3.625856624192449*^9}, {3.625856658099465*^9, 3.6258567449230537`*^9}, {
   3.625856797697192*^9, 3.625856864000328*^9}, {3.625856909343195*^9, 
   3.625856952685114*^9}, {3.625857012324625*^9, 3.625857013180648*^9}, {
   3.6258570544032784`*^9, 3.625857384351582*^9}, {3.62585743225764*^9, 
   3.6258574327679234`*^9}, {3.6302461819429827`*^9, 3.630246242022187*^9}, {
   3.630246413988523*^9, 3.6302464199303417`*^9}, {3.6302605729259853`*^9, 
   3.630260574248393*^9}, 3.630261021757914*^9, {3.63166958179986*^9, 
   3.631669619778246*^9}, {3.631669710534404*^9, 3.631669710660309*^9}, {
   3.6316697935162697`*^9, 3.6316697943859673`*^9}, {3.631712414988141*^9, 
   3.631712420766757*^9}, 3.631803048636592*^9}],

Cell[TextData[StyleBox["Figure 2h", "Subtitle"]], "Text",
 CellChangeTimes->{{3.631802929755481*^9, 3.631802936259945*^9}}],

Cell[BoxData[{
 RowBox[{
  RowBox[{"i", "=", "5"}], ";"}], "\[IndentingNewLine]", 
 RowBox[{
  RowBox[{
   RowBox[{"params", " ", "=", 
    RowBox[{"{", 
     RowBox[{
      RowBox[{"a", "\[Rule]", 
       RowBox[{"aValues", "[", 
        RowBox[{"[", "i", "]"}], "]"}]}], ",", 
      RowBox[{"b1", "\[Rule]", 
       RowBox[{"b1Values", "[", 
        RowBox[{"[", "i", "]"}], "]"}]}], ",", 
      RowBox[{"b2", "\[Rule]", 
       RowBox[{"b2Values", "[", 
        RowBox[{"[", "i", "]"}], "]"}]}], ",", 
      RowBox[{"g1", "\[Rule]", 
       RowBox[{"g1Values", "[", 
        RowBox[{"[", "i", "]"}], "]"}]}], ",", 
      RowBox[{"g2", "\[Rule]", 
       RowBox[{"g2Values", "[", 
        RowBox[{"[", "i", "]"}], "]"}]}], ",", 
      RowBox[{"j1", "\[Rule]", 
       RowBox[{"j1Values", "[", 
        RowBox[{"[", "i", "]"}], "]"}]}], ",", 
      RowBox[{"j2", "\[Rule]", 
       RowBox[{"j2Values", "[", 
        RowBox[{"[", "i", "]"}], "]"}]}]}], "}"}]}], ";"}], "  ", 
  "\[IndentingNewLine]"}], "\[IndentingNewLine]", 
 RowBox[{
  RowBox[{"ndn1dt", "=", 
   RowBox[{
    RowBox[{"dN1dt", "/.", "params"}], "/.", 
    RowBox[{"{", 
     RowBox[{
      RowBox[{
       RowBox[{"N1", "[", "t", "]"}], "\[Rule]", "N1"}], ",", 
      RowBox[{
       RowBox[{"N2", "[", "t", "]"}], "\[Rule]", "N2"}], ",", 
      RowBox[{
       RowBox[{"Nd", "[", "t", "]"}], "\[Rule]", 
       RowBox[{"(", 
        RowBox[{"totalAnts", "-", 
         RowBox[{"(", 
          RowBox[{"N1", "+", "N2"}], ")"}]}], ")"}]}]}], "}"}]}]}], 
  ";"}], "\[IndentingNewLine]", 
 RowBox[{
  RowBox[{"ndn2dt", "=", 
   RowBox[{
    RowBox[{"dN2dt", "/.", "params"}], "/.", 
    RowBox[{"{", 
     RowBox[{
      RowBox[{
       RowBox[{"N1", "[", "t", "]"}], "\[Rule]", "N1"}], ",", 
      RowBox[{
       RowBox[{"N2", "[", "t", "]"}], "\[Rule]", "N2"}], ",", 
      RowBox[{
       RowBox[{"Nd", "[", "t", "]"}], "\[Rule]", 
       RowBox[{"(", 
        RowBox[{"totalAnts", "-", 
         RowBox[{"(", 
          RowBox[{"N1", "+", "N2"}], ")"}]}], ")"}]}]}], "}"}]}]}], 
  ";"}], "\[IndentingNewLine]", 
 RowBox[{
  RowBox[{
   RowBox[{"ndnddt", "=", 
    RowBox[{
     RowBox[{"dNddt", "/.", "params"}], "/.", 
     RowBox[{"{", 
      RowBox[{
       RowBox[{
        RowBox[{"N1", "[", "t", "]"}], "\[Rule]", "N1"}], ",", 
       RowBox[{
        RowBox[{"N2", "[", "t", "]"}], "\[Rule]", "N2"}], ",", 
       RowBox[{
        RowBox[{"Nd", "[", "t", "]"}], "\[Rule]", 
        RowBox[{"(", 
         RowBox[{"totalAnts", "-", 
          RowBox[{"(", 
           RowBox[{"N1", "+", "N2"}], ")"}]}], ")"}]}]}], "}"}]}]}], ";"}], 
  "\[IndentingNewLine]", "\[IndentingNewLine]"}], "\[IndentingNewLine]", 
 RowBox[{
  RowBox[{"tempStream", "=", 
   RowBox[{"StreamPlot", "[", 
    RowBox[{
     RowBox[{"{", 
      RowBox[{"ndn1dt", ",", "ndn2dt"}], "}"}], ",", 
     RowBox[{"{", 
      RowBox[{"N1", ",", "0.001", ",", "totalAnts"}], "}"}], ",", 
     RowBox[{"{", 
      RowBox[{"N2", ",", "0.001", ",", "totalAnts"}], "}"}], ",", 
     RowBox[{"Frame", "\[Rule]", "True"}], ",", 
     RowBox[{"FrameLabel", "\[Rule]", 
      RowBox[{"{", 
       RowBox[{"\"\<\!\(\*SubscriptBox[
StyleBox[\"N\",
FontSlant->\"Italic\"], \"L\"]\)\>\"", ",", "\"\<\!\(\*SubscriptBox[
StyleBox[\"N\",
FontSlant->\"Italic\"], \"R\"]\)\>\""}], "}"}]}], ",", 
     RowBox[{"(*", 
      RowBox[{
       RowBox[{"PlotLabel", "\[Rule]", 
        RowBox[{"Style", "[", 
         RowBox[{"params", ",", 
          RowBox[{"FontSize", "\[Rule]", "7"}]}], "]"}]}], ","}], "*)"}], 
     RowBox[{"BaseStyle", "\[Rule]", 
      RowBox[{"{", 
       RowBox[{
        RowBox[{"FontSize", "\[Rule]", "16"}], ",", 
        RowBox[{"FontFamily", "\[Rule]", "\"\<Arial\>\""}]}], "}"}]}], ",", 
     "\[IndentingNewLine]", 
     RowBox[{"StreamStyle", "\[Rule]", 
      RowBox[{"{", 
       RowBox[{"Black", ",", "Thick"}], "}"}]}], ",", 
     RowBox[{"StreamScale", "\[Rule]", "Large"}]}], "]"}]}], 
  ";"}], "\[IndentingNewLine]", 
 RowBox[{
  RowBox[{"weakInformed", "=", 
   RowBox[{"Show", "[", 
    RowBox[{"tempStream", ",", "triangle"}], "]"}]}], 
  ";"}], "\[IndentingNewLine]"}], "Input",
 CellChangeTimes->{{3.6019117102028303`*^9, 3.601911875721155*^9}, {
   3.60191192266495*^9, 3.601911923201437*^9}, {3.601912054920312*^9, 
   3.601912135611163*^9}, {3.6019122020674553`*^9, 3.601912509258401*^9}, {
   3.601914304452388*^9, 3.601914334865829*^9}, {3.601914413842711*^9, 
   3.601914470431505*^9}, {3.601914519786459*^9, 3.6019145261110907`*^9}, {
   3.601914643226673*^9, 3.601914747022038*^9}, {3.601915231804834*^9, 
   3.601915276451303*^9}, {3.6019153323594103`*^9, 3.601915363142832*^9}, {
   3.6019853845298643`*^9, 3.601985490610532*^9}, {3.601985527637645*^9, 
   3.601985544802886*^9}, {3.6019855812248917`*^9, 3.6019855827048197`*^9}, {
   3.601986329072432*^9, 3.601986330400484*^9}, {3.601986376050705*^9, 
   3.601986449459611*^9}, {3.6019866644540777`*^9, 3.6019866771250772`*^9}, {
   3.601986822379735*^9, 3.6019868796298637`*^9}, {3.6019869206275663`*^9, 
   3.601986950340261*^9}, {3.6019869970245647`*^9, 3.601986997151383*^9}, {
   3.601987037247142*^9, 3.6019872221526527`*^9}, {3.601987406970269*^9, 
   3.601987471494049*^9}, {3.603725191993997*^9, 3.603725281767906*^9}, {
   3.603725332749441*^9, 3.603725435901277*^9}, {3.603725520566299*^9, 
   3.603725524181946*^9}, {3.603725568778452*^9, 3.603725568991282*^9}, {
   3.603725722746914*^9, 3.603725722964723*^9}, {3.603725859410186*^9, 
   3.603725940306119*^9}, {3.603726168867584*^9, 3.603726190471743*^9}, {
   3.60372626915668*^9, 3.60372631362306*^9}, {3.603734192251615*^9, 
   3.603734338671439*^9}, {3.603734384742469*^9, 3.6037345684342012`*^9}, {
   3.603734608581637*^9, 3.60373462056564*^9}, {3.603734709917198*^9, 
   3.603734770228669*^9}, {3.603735441639893*^9, 3.603735443462219*^9}, {
   3.603736221390258*^9, 3.6037362599130917`*^9}, {3.60373651165427*^9, 
   3.6037365428046*^9}, {3.603736598990643*^9, 3.603736634313859*^9}, {
   3.603736735613805*^9, 3.6037367478092422`*^9}, {3.6037372058525457`*^9, 
   3.603737206159992*^9}, {3.603737323594955*^9, 3.6037373600657988`*^9}, {
   3.603737406073625*^9, 3.603737428329481*^9}, {3.603737689769985*^9, 
   3.603737749265706*^9}, {3.603738300797061*^9, 3.603738301561948*^9}, {
   3.6042304550696707`*^9, 3.604230461933695*^9}, {3.6042304925357428`*^9, 
   3.604230499952427*^9}, {3.604230534047763*^9, 3.604230537935061*^9}, 
   3.6042306013993*^9, {3.6042307362113743`*^9, 3.6042307384494877`*^9}, {
   3.604331473642694*^9, 3.604331502834763*^9}, 3.607355189796418*^9, {
   3.607355978436557*^9, 3.607355991524629*^9}, {3.607356071835451*^9, 
   3.607356079540971*^9}, {3.6073561352711077`*^9, 3.60735621134354*^9}, {
   3.607356245032796*^9, 3.607356311452655*^9}, {3.6073563466308002`*^9, 
   3.607356464955546*^9}, {3.607356518509569*^9, 3.6073565964537983`*^9}, {
   3.607356644890149*^9, 3.6073566569756517`*^9}, {3.607356694808009*^9, 
   3.607356700812257*^9}, {3.607356887153523*^9, 3.6073568963402977`*^9}, {
   3.607357087204303*^9, 3.607357092321455*^9}, {3.60735719285814*^9, 
   3.6073572167991543`*^9}, 3.60735725447049*^9, {3.6073572875385427`*^9, 
   3.607357325065341*^9}, {3.607357356258651*^9, 3.607357394673009*^9}, {
   3.6073574995654182`*^9, 3.60735753006752*^9}, {3.607363358109108*^9, 
   3.60736335960741*^9}, {3.607363395125896*^9, 3.607363487166195*^9}, 
   3.6073639396596127`*^9, {3.6073640332584143`*^9, 3.607364033402214*^9}, {
   3.607364140395584*^9, 3.607364140647757*^9}, {3.607364303927204*^9, 
   3.6073643215652*^9}, {3.607364393630331*^9, 3.60736439380332*^9}, {
   3.607364428302561*^9, 3.607364442989012*^9}, {3.607364479893738*^9, 
   3.607364484093643*^9}, 3.607969191101939*^9, {3.607969614763777*^9, 
   3.607969695748176*^9}, 3.6079697749615507`*^9, {3.607970071156486*^9, 
   3.607970087972694*^9}, {3.607970167805732*^9, 3.607970206506319*^9}, {
   3.607970316425383*^9, 3.607970400191613*^9}, 3.6079704428478727`*^9, 
   3.608305150120998*^9, 3.608305212516259*^9, {3.608305405115493*^9, 
   3.608305406121929*^9}, {3.608305460192252*^9, 3.608305481838718*^9}, 
   3.608305777238247*^9, {3.621098529496913*^9, 3.621098611371572*^9}, 
   3.621099262937105*^9, {3.6210993449024878`*^9, 3.621099344984055*^9}, {
   3.6210993855308*^9, 3.621099385664565*^9}, {3.621099433212716*^9, 
   3.621099532030744*^9}, {3.621099950514101*^9, 3.621100010048411*^9}, {
   3.6211001358265553`*^9, 3.621100142279833*^9}, {3.621100207518993*^9, 
   3.62110029551252*^9}, {3.621100616139758*^9, 3.621100619882223*^9}, {
   3.621107857734519*^9, 3.621107857861528*^9}, {3.621107906200169*^9, 
   3.621107926711718*^9}, {3.621107957116639*^9, 3.621107978399767*^9}, {
   3.625856562903966*^9, 3.625856563397814*^9}, {3.625856598132831*^9, 
   3.625856624192449*^9}, {3.625856658099465*^9, 3.6258567449230537`*^9}, {
   3.625856797697192*^9, 3.625856864000328*^9}, {3.625856909343195*^9, 
   3.625856952685114*^9}, {3.625857012324625*^9, 3.625857013180648*^9}, {
   3.6258570544032784`*^9, 3.625857384351582*^9}, {3.62585743225764*^9, 
   3.6258574327679234`*^9}, {3.6302461819429827`*^9, 3.630246242022187*^9}, {
   3.630246413988523*^9, 3.6302464199303417`*^9}, {3.6302605729259853`*^9, 
   3.630260574248393*^9}, 3.630261021757914*^9, {3.63166958179986*^9, 
   3.631669619778246*^9}, {3.631669712372984*^9, 3.6316697125392647`*^9}, {
   3.6316698004365473`*^9, 3.6316698020417967`*^9}, {3.6317124286258307`*^9, 
   3.631712437090207*^9}, 3.631803049930797*^9}],

Cell[TextData[StyleBox["Figure 2g", "Subtitle"]], "Text",
 CellChangeTimes->{{3.631802946511258*^9, 3.631802948411149*^9}}],

Cell[BoxData[{
 RowBox[{
  RowBox[{"i", "=", "6"}], ";"}], "\[IndentingNewLine]", 
 RowBox[{
  RowBox[{
   RowBox[{"params", " ", "=", 
    RowBox[{"{", 
     RowBox[{
      RowBox[{"a", "\[Rule]", 
       RowBox[{"aValues", "[", 
        RowBox[{"[", "i", "]"}], "]"}]}], ",", 
      RowBox[{"b1", "\[Rule]", 
       RowBox[{"b1Values", "[", 
        RowBox[{"[", "i", "]"}], "]"}]}], ",", 
      RowBox[{"b2", "\[Rule]", 
       RowBox[{"b2Values", "[", 
        RowBox[{"[", "i", "]"}], "]"}]}], ",", 
      RowBox[{"g1", "\[Rule]", 
       RowBox[{"g1Values", "[", 
        RowBox[{"[", "i", "]"}], "]"}]}], ",", 
      RowBox[{"g2", "\[Rule]", 
       RowBox[{"g2Values", "[", 
        RowBox[{"[", "i", "]"}], "]"}]}], ",", 
      RowBox[{"j1", "\[Rule]", 
       RowBox[{"j1Values", "[", 
        RowBox[{"[", "i", "]"}], "]"}]}], ",", 
      RowBox[{"j2", "\[Rule]", 
       RowBox[{"j2Values", "[", 
        RowBox[{"[", "i", "]"}], "]"}]}]}], "}"}]}], ";"}], "  ", 
  "\[IndentingNewLine]"}], "\[IndentingNewLine]", 
 RowBox[{
  RowBox[{"ndn1dt", "=", 
   RowBox[{
    RowBox[{"dN1dt", "/.", "params"}], "/.", 
    RowBox[{"{", 
     RowBox[{
      RowBox[{
       RowBox[{"N1", "[", "t", "]"}], "\[Rule]", "N1"}], ",", 
      RowBox[{
       RowBox[{"N2", "[", "t", "]"}], "\[Rule]", "N2"}], ",", 
      RowBox[{
       RowBox[{"Nd", "[", "t", "]"}], "\[Rule]", 
       RowBox[{"(", 
        RowBox[{"totalAnts", "-", 
         RowBox[{"(", 
          RowBox[{"N1", "+", "N2"}], ")"}]}], ")"}]}]}], "}"}]}]}], 
  ";"}], "\[IndentingNewLine]", 
 RowBox[{
  RowBox[{"ndn2dt", "=", 
   RowBox[{
    RowBox[{"dN2dt", "/.", "params"}], "/.", 
    RowBox[{"{", 
     RowBox[{
      RowBox[{
       RowBox[{"N1", "[", "t", "]"}], "\[Rule]", "N1"}], ",", 
      RowBox[{
       RowBox[{"N2", "[", "t", "]"}], "\[Rule]", "N2"}], ",", 
      RowBox[{
       RowBox[{"Nd", "[", "t", "]"}], "\[Rule]", 
       RowBox[{"(", 
        RowBox[{"totalAnts", "-", 
         RowBox[{"(", 
          RowBox[{"N1", "+", "N2"}], ")"}]}], ")"}]}]}], "}"}]}]}], 
  ";"}], "\[IndentingNewLine]", 
 RowBox[{
  RowBox[{
   RowBox[{"ndnddt", "=", 
    RowBox[{
     RowBox[{"dNddt", "/.", "params"}], "/.", 
     RowBox[{"{", 
      RowBox[{
       RowBox[{
        RowBox[{"N1", "[", "t", "]"}], "\[Rule]", "N1"}], ",", 
       RowBox[{
        RowBox[{"N2", "[", "t", "]"}], "\[Rule]", "N2"}], ",", 
       RowBox[{
        RowBox[{"Nd", "[", "t", "]"}], "\[Rule]", 
        RowBox[{"(", 
         RowBox[{"totalAnts", "-", 
          RowBox[{"(", 
           RowBox[{"N1", "+", "N2"}], ")"}]}], ")"}]}]}], "}"}]}]}], ";"}], 
  "\[IndentingNewLine]", "\[IndentingNewLine]"}], "\[IndentingNewLine]", 
 RowBox[{
  RowBox[{"tempStream", "=", 
   RowBox[{"StreamPlot", "[", 
    RowBox[{
     RowBox[{"{", 
      RowBox[{"ndn1dt", ",", "ndn2dt"}], "}"}], ",", 
     RowBox[{"{", 
      RowBox[{"N1", ",", "0.001", ",", "totalAnts"}], "}"}], ",", 
     RowBox[{"{", 
      RowBox[{"N2", ",", "0.001", ",", "totalAnts"}], "}"}], ",", 
     RowBox[{"Frame", "\[Rule]", "True"}], ",", 
     RowBox[{"FrameLabel", "\[Rule]", 
      RowBox[{"{", 
       RowBox[{"\"\<\!\(\*SubscriptBox[
StyleBox[\"N\",
FontSlant->\"Italic\"], \"L\"]\)\>\"", ",", "\"\<\!\(\*SubscriptBox[
StyleBox[\"N\",
FontSlant->\"Italic\"], \"R\"]\)\>\""}], "}"}]}], ",", 
     RowBox[{"(*", 
      RowBox[{
       RowBox[{"PlotLabel", "\[Rule]", 
        RowBox[{"Style", "[", 
         RowBox[{"params", ",", 
          RowBox[{"FontSize", "\[Rule]", "7"}]}], "]"}]}], ","}], "*)"}], 
     RowBox[{"BaseStyle", "\[Rule]", 
      RowBox[{"{", 
       RowBox[{
        RowBox[{"FontSize", "\[Rule]", "16"}], ",", 
        RowBox[{"FontFamily", "\[Rule]", "\"\<Arial\>\""}]}], "}"}]}], ",", 
     "\[IndentingNewLine]", 
     RowBox[{"StreamStyle", "\[Rule]", 
      RowBox[{"{", 
       RowBox[{"Black", ",", "Thick"}], "}"}]}], ",", 
     RowBox[{"StreamScale", "\[Rule]", "Large"}]}], "]"}]}], 
  ";"}], "\[IndentingNewLine]", 
 RowBox[{
  RowBox[{"strongInformed", "=", 
   RowBox[{"Show", "[", 
    RowBox[{"tempStream", ",", "triangle"}], "]"}]}], 
  ";"}], "\[IndentingNewLine]"}], "Input",
 CellChangeTimes->{{3.6019117102028303`*^9, 3.601911875721155*^9}, {
   3.60191192266495*^9, 3.601911923201437*^9}, {3.601912054920312*^9, 
   3.601912135611163*^9}, {3.6019122020674553`*^9, 3.601912509258401*^9}, {
   3.601914304452388*^9, 3.601914334865829*^9}, {3.601914413842711*^9, 
   3.601914470431505*^9}, {3.601914519786459*^9, 3.6019145261110907`*^9}, {
   3.601914643226673*^9, 3.601914747022038*^9}, {3.601915231804834*^9, 
   3.601915276451303*^9}, {3.6019153323594103`*^9, 3.601915363142832*^9}, {
   3.6019853845298643`*^9, 3.601985490610532*^9}, {3.601985527637645*^9, 
   3.601985544802886*^9}, {3.6019855812248917`*^9, 3.6019855827048197`*^9}, {
   3.601986329072432*^9, 3.601986330400484*^9}, {3.601986376050705*^9, 
   3.601986449459611*^9}, {3.6019866644540777`*^9, 3.6019866771250772`*^9}, {
   3.601986822379735*^9, 3.6019868796298637`*^9}, {3.6019869206275663`*^9, 
   3.601986950340261*^9}, {3.6019869970245647`*^9, 3.601986997151383*^9}, {
   3.601987037247142*^9, 3.6019872221526527`*^9}, {3.601987406970269*^9, 
   3.601987471494049*^9}, {3.603725191993997*^9, 3.603725281767906*^9}, {
   3.603725332749441*^9, 3.603725435901277*^9}, {3.603725520566299*^9, 
   3.603725524181946*^9}, {3.603725568778452*^9, 3.603725568991282*^9}, {
   3.603725722746914*^9, 3.603725722964723*^9}, {3.603725859410186*^9, 
   3.603725940306119*^9}, {3.603726168867584*^9, 3.603726190471743*^9}, {
   3.60372626915668*^9, 3.60372631362306*^9}, {3.603734192251615*^9, 
   3.603734338671439*^9}, {3.603734384742469*^9, 3.6037345684342012`*^9}, {
   3.603734608581637*^9, 3.60373462056564*^9}, {3.603734709917198*^9, 
   3.603734770228669*^9}, {3.603735441639893*^9, 3.603735443462219*^9}, {
   3.603736221390258*^9, 3.6037362599130917`*^9}, {3.60373651165427*^9, 
   3.6037365428046*^9}, {3.603736598990643*^9, 3.603736634313859*^9}, {
   3.603736735613805*^9, 3.6037367478092422`*^9}, {3.6037372058525457`*^9, 
   3.603737206159992*^9}, {3.603737323594955*^9, 3.6037373600657988`*^9}, {
   3.603737406073625*^9, 3.603737428329481*^9}, {3.603737689769985*^9, 
   3.603737749265706*^9}, {3.603738300797061*^9, 3.603738301561948*^9}, {
   3.6042304550696707`*^9, 3.604230461933695*^9}, {3.6042304925357428`*^9, 
   3.604230499952427*^9}, {3.604230534047763*^9, 3.604230537935061*^9}, 
   3.6042306013993*^9, {3.6042307362113743`*^9, 3.6042307384494877`*^9}, {
   3.604331473642694*^9, 3.604331502834763*^9}, 3.607355189796418*^9, {
   3.607355978436557*^9, 3.607355991524629*^9}, {3.607356071835451*^9, 
   3.607356079540971*^9}, {3.6073561352711077`*^9, 3.60735621134354*^9}, {
   3.607356245032796*^9, 3.607356311452655*^9}, {3.6073563466308002`*^9, 
   3.607356464955546*^9}, {3.607356518509569*^9, 3.6073565964537983`*^9}, {
   3.607356644890149*^9, 3.6073566569756517`*^9}, {3.607356694808009*^9, 
   3.607356700812257*^9}, {3.607356887153523*^9, 3.6073568963402977`*^9}, {
   3.607357087204303*^9, 3.607357092321455*^9}, {3.60735719285814*^9, 
   3.6073572167991543`*^9}, 3.60735725447049*^9, {3.6073572875385427`*^9, 
   3.607357325065341*^9}, {3.607357356258651*^9, 3.607357394673009*^9}, {
   3.6073574995654182`*^9, 3.60735753006752*^9}, {3.607363358109108*^9, 
   3.60736335960741*^9}, {3.607363395125896*^9, 3.607363487166195*^9}, 
   3.6073639396596127`*^9, {3.6073640332584143`*^9, 3.607364033402214*^9}, {
   3.607364140395584*^9, 3.607364140647757*^9}, {3.607364303927204*^9, 
   3.6073643215652*^9}, {3.607364393630331*^9, 3.60736439380332*^9}, {
   3.607364428302561*^9, 3.607364442989012*^9}, {3.607364479893738*^9, 
   3.607364484093643*^9}, 3.607969191101939*^9, {3.607969614763777*^9, 
   3.607969695748176*^9}, 3.6079697749615507`*^9, {3.607970071156486*^9, 
   3.607970087972694*^9}, {3.607970167805732*^9, 3.607970206506319*^9}, {
   3.607970316425383*^9, 3.607970400191613*^9}, 3.6079704428478727`*^9, 
   3.608305150120998*^9, 3.608305212516259*^9, {3.608305405115493*^9, 
   3.608305406121929*^9}, {3.608305460192252*^9, 3.608305481838718*^9}, 
   3.608305777238247*^9, {3.621098529496913*^9, 3.621098611371572*^9}, 
   3.621099262937105*^9, {3.6210993449024878`*^9, 3.621099344984055*^9}, {
   3.6210993855308*^9, 3.621099385664565*^9}, {3.621099433212716*^9, 
   3.621099532030744*^9}, {3.621099950514101*^9, 3.621100010048411*^9}, {
   3.6211001358265553`*^9, 3.621100142279833*^9}, {3.621100207518993*^9, 
   3.62110029551252*^9}, {3.621100616139758*^9, 3.621100619882223*^9}, {
   3.621107857734519*^9, 3.621107857861528*^9}, {3.621107906200169*^9, 
   3.621107926711718*^9}, {3.621107957116639*^9, 3.621107978399767*^9}, {
   3.625856562903966*^9, 3.625856563397814*^9}, {3.625856598132831*^9, 
   3.625856624192449*^9}, {3.625856658099465*^9, 3.6258567449230537`*^9}, {
   3.625856797697192*^9, 3.625856864000328*^9}, {3.625856909343195*^9, 
   3.625856952685114*^9}, {3.625857012324625*^9, 3.625857013180648*^9}, {
   3.6258570544032784`*^9, 3.625857384351582*^9}, {3.62585743225764*^9, 
   3.6258574327679234`*^9}, {3.6302461819429827`*^9, 3.630246242022187*^9}, {
   3.630246413988523*^9, 3.6302464199303417`*^9}, {3.6302605729259853`*^9, 
   3.630260574248393*^9}, 3.630261021757914*^9, {3.63166958179986*^9, 
   3.631669619778246*^9}, {3.631669714335422*^9, 3.631669714459536*^9}, {
   3.631669804560747*^9, 3.631669806411585*^9}, {3.631712445072955*^9, 
   3.631712451289926*^9}, 3.631803053679604*^9}],

Cell[TextData[StyleBox["Figure 2f", "Subtitle"]], "Text",
 CellChangeTimes->{{3.631802953255661*^9, 3.631802959018834*^9}}],

Cell[BoxData[{
 RowBox[{
  RowBox[{"i", "=", "7"}], ";"}], "\[IndentingNewLine]", 
 RowBox[{
  RowBox[{
   RowBox[{"params", " ", "=", 
    RowBox[{"{", 
     RowBox[{
      RowBox[{"a", "\[Rule]", 
       RowBox[{"aValues", "[", 
        RowBox[{"[", "i", "]"}], "]"}]}], ",", 
      RowBox[{"b1", "\[Rule]", 
       RowBox[{"b1Values", "[", 
        RowBox[{"[", "i", "]"}], "]"}]}], ",", 
      RowBox[{"b2", "\[Rule]", 
       RowBox[{"b2Values", "[", 
        RowBox[{"[", "i", "]"}], "]"}]}], ",", 
      RowBox[{"g1", "\[Rule]", 
       RowBox[{"g1Values", "[", 
        RowBox[{"[", "i", "]"}], "]"}]}], ",", 
      RowBox[{"g2", "\[Rule]", 
       RowBox[{"g2Values", "[", 
        RowBox[{"[", "i", "]"}], "]"}]}], ",", 
      RowBox[{"j1", "\[Rule]", 
       RowBox[{"j1Values", "[", 
        RowBox[{"[", "i", "]"}], "]"}]}], ",", 
      RowBox[{"j2", "\[Rule]", 
       RowBox[{"j2Values", "[", 
        RowBox[{"[", "i", "]"}], "]"}]}]}], "}"}]}], ";"}], "  ", 
  "\[IndentingNewLine]"}], "\[IndentingNewLine]", 
 RowBox[{
  RowBox[{"ndn1dt", "=", 
   RowBox[{
    RowBox[{"dN1dt", "/.", "params"}], "/.", 
    RowBox[{"{", 
     RowBox[{
      RowBox[{
       RowBox[{"N1", "[", "t", "]"}], "\[Rule]", "N1"}], ",", 
      RowBox[{
       RowBox[{"N2", "[", "t", "]"}], "\[Rule]", "N2"}], ",", 
      RowBox[{
       RowBox[{"Nd", "[", "t", "]"}], "\[Rule]", 
       RowBox[{"(", 
        RowBox[{"totalAnts", "-", 
         RowBox[{"(", 
          RowBox[{"N1", "+", "N2"}], ")"}]}], ")"}]}]}], "}"}]}]}], 
  ";"}], "\[IndentingNewLine]", 
 RowBox[{
  RowBox[{"ndn2dt", "=", 
   RowBox[{
    RowBox[{"dN2dt", "/.", "params"}], "/.", 
    RowBox[{"{", 
     RowBox[{
      RowBox[{
       RowBox[{"N1", "[", "t", "]"}], "\[Rule]", "N1"}], ",", 
      RowBox[{
       RowBox[{"N2", "[", "t", "]"}], "\[Rule]", "N2"}], ",", 
      RowBox[{
       RowBox[{"Nd", "[", "t", "]"}], "\[Rule]", 
       RowBox[{"(", 
        RowBox[{"totalAnts", "-", 
         RowBox[{"(", 
          RowBox[{"N1", "+", "N2"}], ")"}]}], ")"}]}]}], "}"}]}]}], 
  ";"}], "\[IndentingNewLine]", 
 RowBox[{
  RowBox[{
   RowBox[{"ndnddt", "=", 
    RowBox[{
     RowBox[{"dNddt", "/.", "params"}], "/.", 
     RowBox[{"{", 
      RowBox[{
       RowBox[{
        RowBox[{"N1", "[", "t", "]"}], "\[Rule]", "N1"}], ",", 
       RowBox[{
        RowBox[{"N2", "[", "t", "]"}], "\[Rule]", "N2"}], ",", 
       RowBox[{
        RowBox[{"Nd", "[", "t", "]"}], "\[Rule]", 
        RowBox[{"(", 
         RowBox[{"totalAnts", "-", 
          RowBox[{"(", 
           RowBox[{"N1", "+", "N2"}], ")"}]}], ")"}]}]}], "}"}]}]}], ";"}], 
  "\[IndentingNewLine]", "\[IndentingNewLine]"}], "\[IndentingNewLine]", 
 RowBox[{
  RowBox[{"tempStream", "=", 
   RowBox[{"StreamPlot", "[", 
    RowBox[{
     RowBox[{"{", 
      RowBox[{"ndn1dt", ",", "ndn2dt"}], "}"}], ",", 
     RowBox[{"{", 
      RowBox[{"N1", ",", "0.001", ",", "totalAnts"}], "}"}], ",", 
     RowBox[{"{", 
      RowBox[{"N2", ",", "0.001", ",", "totalAnts"}], "}"}], ",", 
     RowBox[{"Frame", "\[Rule]", "True"}], ",", 
     RowBox[{"FrameLabel", "\[Rule]", 
      RowBox[{"{", 
       RowBox[{"\"\<\!\(\*SubscriptBox[
StyleBox[\"N\",
FontSlant->\"Italic\"], \"L\"]\)\>\"", ",", "\"\<\!\(\*SubscriptBox[
StyleBox[\"N\",
FontSlant->\"Italic\"], \"R\"]\)\>\""}], "}"}]}], ",", 
     RowBox[{"(*", 
      RowBox[{
       RowBox[{"PlotLabel", "\[Rule]", 
        RowBox[{"Style", "[", 
         RowBox[{"params", ",", 
          RowBox[{"FontSize", "\[Rule]", "7"}]}], "]"}]}], ","}], "*)"}], 
     RowBox[{"BaseStyle", "\[Rule]", 
      RowBox[{"{", 
       RowBox[{
        RowBox[{"FontSize", "\[Rule]", "16"}], ",", 
        RowBox[{"FontFamily", "\[Rule]", "\"\<Arial\>\""}]}], "}"}]}], ",", 
     "\[IndentingNewLine]", 
     RowBox[{"StreamStyle", "\[Rule]", 
      RowBox[{"{", 
       RowBox[{"Black", ",", "Thick"}], "}"}]}], ",", 
     RowBox[{"StreamScale", "\[Rule]", "Large"}]}], "]"}]}], 
  ";"}], "\[IndentingNewLine]", 
 RowBox[{
  RowBox[{"noneOblivious", "=", 
   RowBox[{"Show", "[", 
    RowBox[{"tempStream", ",", "triangle"}], "]"}]}], 
  ";"}], "\[IndentingNewLine]"}], "Input",
 CellChangeTimes->{{3.6019117102028303`*^9, 3.601911875721155*^9}, {
   3.60191192266495*^9, 3.601911923201437*^9}, {3.601912054920312*^9, 
   3.601912135611163*^9}, {3.6019122020674553`*^9, 3.601912509258401*^9}, {
   3.601914304452388*^9, 3.601914334865829*^9}, {3.601914413842711*^9, 
   3.601914470431505*^9}, {3.601914519786459*^9, 3.6019145261110907`*^9}, {
   3.601914643226673*^9, 3.601914747022038*^9}, {3.601915231804834*^9, 
   3.601915276451303*^9}, {3.6019153323594103`*^9, 3.601915363142832*^9}, {
   3.6019853845298643`*^9, 3.601985490610532*^9}, {3.601985527637645*^9, 
   3.601985544802886*^9}, {3.6019855812248917`*^9, 3.6019855827048197`*^9}, {
   3.601986329072432*^9, 3.601986330400484*^9}, {3.601986376050705*^9, 
   3.601986449459611*^9}, {3.6019866644540777`*^9, 3.6019866771250772`*^9}, {
   3.601986822379735*^9, 3.6019868796298637`*^9}, {3.6019869206275663`*^9, 
   3.601986950340261*^9}, {3.6019869970245647`*^9, 3.601986997151383*^9}, {
   3.601987037247142*^9, 3.6019872221526527`*^9}, {3.601987406970269*^9, 
   3.601987471494049*^9}, {3.603725191993997*^9, 3.603725281767906*^9}, {
   3.603725332749441*^9, 3.603725435901277*^9}, {3.603725520566299*^9, 
   3.603725524181946*^9}, {3.603725568778452*^9, 3.603725568991282*^9}, {
   3.603725722746914*^9, 3.603725722964723*^9}, {3.603725859410186*^9, 
   3.603725940306119*^9}, {3.603726168867584*^9, 3.603726190471743*^9}, {
   3.60372626915668*^9, 3.60372631362306*^9}, {3.603734192251615*^9, 
   3.603734338671439*^9}, {3.603734384742469*^9, 3.6037345684342012`*^9}, {
   3.603734608581637*^9, 3.60373462056564*^9}, {3.603734709917198*^9, 
   3.603734770228669*^9}, {3.603735441639893*^9, 3.603735443462219*^9}, {
   3.603736221390258*^9, 3.6037362599130917`*^9}, {3.60373651165427*^9, 
   3.6037365428046*^9}, {3.603736598990643*^9, 3.603736634313859*^9}, {
   3.603736735613805*^9, 3.6037367478092422`*^9}, {3.6037372058525457`*^9, 
   3.603737206159992*^9}, {3.603737323594955*^9, 3.6037373600657988`*^9}, {
   3.603737406073625*^9, 3.603737428329481*^9}, {3.603737689769985*^9, 
   3.603737749265706*^9}, {3.603738300797061*^9, 3.603738301561948*^9}, {
   3.6042304550696707`*^9, 3.604230461933695*^9}, {3.6042304925357428`*^9, 
   3.604230499952427*^9}, {3.604230534047763*^9, 3.604230537935061*^9}, 
   3.6042306013993*^9, {3.6042307362113743`*^9, 3.6042307384494877`*^9}, {
   3.604331473642694*^9, 3.604331502834763*^9}, 3.607355189796418*^9, {
   3.607355978436557*^9, 3.607355991524629*^9}, {3.607356071835451*^9, 
   3.607356079540971*^9}, {3.6073561352711077`*^9, 3.60735621134354*^9}, {
   3.607356245032796*^9, 3.607356311452655*^9}, {3.6073563466308002`*^9, 
   3.607356464955546*^9}, {3.607356518509569*^9, 3.6073565964537983`*^9}, {
   3.607356644890149*^9, 3.6073566569756517`*^9}, {3.607356694808009*^9, 
   3.607356700812257*^9}, {3.607356887153523*^9, 3.6073568963402977`*^9}, {
   3.607357087204303*^9, 3.607357092321455*^9}, {3.60735719285814*^9, 
   3.6073572167991543`*^9}, 3.60735725447049*^9, {3.6073572875385427`*^9, 
   3.607357325065341*^9}, {3.607357356258651*^9, 3.607357394673009*^9}, {
   3.6073574995654182`*^9, 3.60735753006752*^9}, {3.607363358109108*^9, 
   3.60736335960741*^9}, {3.607363395125896*^9, 3.607363487166195*^9}, 
   3.6073639396596127`*^9, {3.6073640332584143`*^9, 3.607364033402214*^9}, {
   3.607364140395584*^9, 3.607364140647757*^9}, {3.607364303927204*^9, 
   3.6073643215652*^9}, {3.607364393630331*^9, 3.60736439380332*^9}, {
   3.607364428302561*^9, 3.607364442989012*^9}, {3.607364479893738*^9, 
   3.607364484093643*^9}, 3.607969191101939*^9, {3.607969614763777*^9, 
   3.607969695748176*^9}, 3.6079697749615507`*^9, {3.607970071156486*^9, 
   3.607970087972694*^9}, {3.607970167805732*^9, 3.607970206506319*^9}, {
   3.607970316425383*^9, 3.607970400191613*^9}, 3.6079704428478727`*^9, 
   3.608305150120998*^9, 3.608305212516259*^9, {3.608305405115493*^9, 
   3.608305406121929*^9}, {3.608305460192252*^9, 3.608305481838718*^9}, 
   3.608305777238247*^9, {3.621098529496913*^9, 3.621098611371572*^9}, 
   3.621099262937105*^9, {3.6210993449024878`*^9, 3.621099344984055*^9}, {
   3.6210993855308*^9, 3.621099385664565*^9}, {3.621099433212716*^9, 
   3.621099532030744*^9}, {3.621099950514101*^9, 3.621100010048411*^9}, {
   3.6211001358265553`*^9, 3.621100142279833*^9}, {3.621100207518993*^9, 
   3.62110029551252*^9}, {3.621100616139758*^9, 3.621100619882223*^9}, {
   3.621107857734519*^9, 3.621107857861528*^9}, {3.621107906200169*^9, 
   3.621107926711718*^9}, {3.621107957116639*^9, 3.621107978399767*^9}, {
   3.625856562903966*^9, 3.625856563397814*^9}, {3.625856598132831*^9, 
   3.625856624192449*^9}, {3.625856658099465*^9, 3.6258567449230537`*^9}, {
   3.625856797697192*^9, 3.625856864000328*^9}, {3.625856909343195*^9, 
   3.625856952685114*^9}, {3.625857012324625*^9, 3.625857013180648*^9}, {
   3.6258570544032784`*^9, 3.625857384351582*^9}, {3.62585743225764*^9, 
   3.6258574327679234`*^9}, {3.6302461819429827`*^9, 3.630246242022187*^9}, {
   3.630246413988523*^9, 3.6302464199303417`*^9}, {3.6302605729259853`*^9, 
   3.630260574248393*^9}, 3.630261021757914*^9, {3.63166958179986*^9, 
   3.631669619778246*^9}, {3.631669716109335*^9, 3.631669716477392*^9}, {
   3.631669811716289*^9, 3.6316698129158373`*^9}, {3.631712454070862*^9, 
   3.6317124598171*^9}, 3.631803055056376*^9}],

Cell[TextData[StyleBox["Figure 2e", "Subtitle"]], "Text",
 CellChangeTimes->{{3.6318029623592253`*^9, 3.631802967154767*^9}}],

Cell[BoxData[{
 RowBox[{
  RowBox[{"i", "=", "8"}], ";"}], "\[IndentingNewLine]", 
 RowBox[{
  RowBox[{
   RowBox[{"params", " ", "=", 
    RowBox[{"{", 
     RowBox[{
      RowBox[{"a", "\[Rule]", 
       RowBox[{"aValues", "[", 
        RowBox[{"[", "i", "]"}], "]"}]}], ",", 
      RowBox[{"b1", "\[Rule]", 
       RowBox[{"b1Values", "[", 
        RowBox[{"[", "i", "]"}], "]"}]}], ",", 
      RowBox[{"b2", "\[Rule]", 
       RowBox[{"b2Values", "[", 
        RowBox[{"[", "i", "]"}], "]"}]}], ",", 
      RowBox[{"g1", "\[Rule]", 
       RowBox[{"g1Values", "[", 
        RowBox[{"[", "i", "]"}], "]"}]}], ",", 
      RowBox[{"g2", "\[Rule]", 
       RowBox[{"g2Values", "[", 
        RowBox[{"[", "i", "]"}], "]"}]}], ",", 
      RowBox[{"j1", "\[Rule]", 
       RowBox[{"j1Values", "[", 
        RowBox[{"[", "i", "]"}], "]"}]}], ",", 
      RowBox[{"j2", "\[Rule]", 
       RowBox[{"j2Values", "[", 
        RowBox[{"[", "i", "]"}], "]"}]}]}], "}"}]}], ";"}], "  ", 
  "\[IndentingNewLine]"}], "\[IndentingNewLine]", 
 RowBox[{
  RowBox[{"ndn1dt", "=", 
   RowBox[{
    RowBox[{"dN1dt", "/.", "params"}], "/.", 
    RowBox[{"{", 
     RowBox[{
      RowBox[{
       RowBox[{"N1", "[", "t", "]"}], "\[Rule]", "N1"}], ",", 
      RowBox[{
       RowBox[{"N2", "[", "t", "]"}], "\[Rule]", "N2"}], ",", 
      RowBox[{
       RowBox[{"Nd", "[", "t", "]"}], "\[Rule]", 
       RowBox[{"(", 
        RowBox[{"totalAnts", "-", 
         RowBox[{"(", 
          RowBox[{"N1", "+", "N2"}], ")"}]}], ")"}]}]}], "}"}]}]}], 
  ";"}], "\[IndentingNewLine]", 
 RowBox[{
  RowBox[{"ndn2dt", "=", 
   RowBox[{
    RowBox[{"dN2dt", "/.", "params"}], "/.", 
    RowBox[{"{", 
     RowBox[{
      RowBox[{
       RowBox[{"N1", "[", "t", "]"}], "\[Rule]", "N1"}], ",", 
      RowBox[{
       RowBox[{"N2", "[", "t", "]"}], "\[Rule]", "N2"}], ",", 
      RowBox[{
       RowBox[{"Nd", "[", "t", "]"}], "\[Rule]", 
       RowBox[{"(", 
        RowBox[{"totalAnts", "-", 
         RowBox[{"(", 
          RowBox[{"N1", "+", "N2"}], ")"}]}], ")"}]}]}], "}"}]}]}], 
  ";"}], "\[IndentingNewLine]", 
 RowBox[{
  RowBox[{
   RowBox[{"ndnddt", "=", 
    RowBox[{
     RowBox[{"dNddt", "/.", "params"}], "/.", 
     RowBox[{"{", 
      RowBox[{
       RowBox[{
        RowBox[{"N1", "[", "t", "]"}], "\[Rule]", "N1"}], ",", 
       RowBox[{
        RowBox[{"N2", "[", "t", "]"}], "\[Rule]", "N2"}], ",", 
       RowBox[{
        RowBox[{"Nd", "[", "t", "]"}], "\[Rule]", 
        RowBox[{"(", 
         RowBox[{"totalAnts", "-", 
          RowBox[{"(", 
           RowBox[{"N1", "+", "N2"}], ")"}]}], ")"}]}]}], "}"}]}]}], ";"}], 
  "\[IndentingNewLine]", "\[IndentingNewLine]"}], "\[IndentingNewLine]", 
 RowBox[{
  RowBox[{"tempStream", "=", 
   RowBox[{"StreamPlot", "[", 
    RowBox[{
     RowBox[{"{", 
      RowBox[{"ndn1dt", ",", "ndn2dt"}], "}"}], ",", 
     RowBox[{"{", 
      RowBox[{"N1", ",", "0.001", ",", "totalAnts"}], "}"}], ",", 
     RowBox[{"{", 
      RowBox[{"N2", ",", "0.001", ",", "totalAnts"}], "}"}], ",", 
     RowBox[{"Frame", "\[Rule]", "True"}], ",", 
     RowBox[{"FrameLabel", "\[Rule]", 
      RowBox[{"{", 
       RowBox[{"\"\<\!\(\*SubscriptBox[
StyleBox[\"N\",
FontSlant->\"Italic\"], \"L\"]\)\>\"", ",", "\"\<\!\(\*SubscriptBox[
StyleBox[\"N\",
FontSlant->\"Italic\"], \"R\"]\)\>\""}], "}"}]}], ",", 
     RowBox[{"(*", 
      RowBox[{
       RowBox[{"PlotLabel", "\[Rule]", 
        RowBox[{"Style", "[", 
         RowBox[{"params", ",", 
          RowBox[{"FontSize", "\[Rule]", "7"}]}], "]"}]}], ","}], "*)"}], 
     RowBox[{"BaseStyle", "\[Rule]", 
      RowBox[{"{", 
       RowBox[{
        RowBox[{"FontSize", "\[Rule]", "16"}], ",", 
        RowBox[{"FontFamily", "\[Rule]", "\"\<Arial\>\""}]}], "}"}]}], ",", 
     "\[IndentingNewLine]", 
     RowBox[{"StreamStyle", "\[Rule]", 
      RowBox[{"{", 
       RowBox[{"Black", ",", "Thick"}], "}"}]}], ",", 
     RowBox[{"StreamScale", "\[Rule]", "Large"}]}], "]"}]}], 
  ";"}], "\[IndentingNewLine]", 
 RowBox[{
  RowBox[{"weakOblivious", "=", 
   RowBox[{"Show", "[", 
    RowBox[{"tempStream", ",", "triangle"}], "]"}]}], 
  ";"}], "\[IndentingNewLine]"}], "Input",
 CellChangeTimes->{{3.6019117102028303`*^9, 3.601911875721155*^9}, {
   3.60191192266495*^9, 3.601911923201437*^9}, {3.601912054920312*^9, 
   3.601912135611163*^9}, {3.6019122020674553`*^9, 3.601912509258401*^9}, {
   3.601914304452388*^9, 3.601914334865829*^9}, {3.601914413842711*^9, 
   3.601914470431505*^9}, {3.601914519786459*^9, 3.6019145261110907`*^9}, {
   3.601914643226673*^9, 3.601914747022038*^9}, {3.601915231804834*^9, 
   3.601915276451303*^9}, {3.6019153323594103`*^9, 3.601915363142832*^9}, {
   3.6019853845298643`*^9, 3.601985490610532*^9}, {3.601985527637645*^9, 
   3.601985544802886*^9}, {3.6019855812248917`*^9, 3.6019855827048197`*^9}, {
   3.601986329072432*^9, 3.601986330400484*^9}, {3.601986376050705*^9, 
   3.601986449459611*^9}, {3.6019866644540777`*^9, 3.6019866771250772`*^9}, {
   3.601986822379735*^9, 3.6019868796298637`*^9}, {3.6019869206275663`*^9, 
   3.601986950340261*^9}, {3.6019869970245647`*^9, 3.601986997151383*^9}, {
   3.601987037247142*^9, 3.6019872221526527`*^9}, {3.601987406970269*^9, 
   3.601987471494049*^9}, {3.603725191993997*^9, 3.603725281767906*^9}, {
   3.603725332749441*^9, 3.603725435901277*^9}, {3.603725520566299*^9, 
   3.603725524181946*^9}, {3.603725568778452*^9, 3.603725568991282*^9}, {
   3.603725722746914*^9, 3.603725722964723*^9}, {3.603725859410186*^9, 
   3.603725940306119*^9}, {3.603726168867584*^9, 3.603726190471743*^9}, {
   3.60372626915668*^9, 3.60372631362306*^9}, {3.603734192251615*^9, 
   3.603734338671439*^9}, {3.603734384742469*^9, 3.6037345684342012`*^9}, {
   3.603734608581637*^9, 3.60373462056564*^9}, {3.603734709917198*^9, 
   3.603734770228669*^9}, {3.603735441639893*^9, 3.603735443462219*^9}, {
   3.603736221390258*^9, 3.6037362599130917`*^9}, {3.60373651165427*^9, 
   3.6037365428046*^9}, {3.603736598990643*^9, 3.603736634313859*^9}, {
   3.603736735613805*^9, 3.6037367478092422`*^9}, {3.6037372058525457`*^9, 
   3.603737206159992*^9}, {3.603737323594955*^9, 3.6037373600657988`*^9}, {
   3.603737406073625*^9, 3.603737428329481*^9}, {3.603737689769985*^9, 
   3.603737749265706*^9}, {3.603738300797061*^9, 3.603738301561948*^9}, {
   3.6042304550696707`*^9, 3.604230461933695*^9}, {3.6042304925357428`*^9, 
   3.604230499952427*^9}, {3.604230534047763*^9, 3.604230537935061*^9}, 
   3.6042306013993*^9, {3.6042307362113743`*^9, 3.6042307384494877`*^9}, {
   3.604331473642694*^9, 3.604331502834763*^9}, 3.607355189796418*^9, {
   3.607355978436557*^9, 3.607355991524629*^9}, {3.607356071835451*^9, 
   3.607356079540971*^9}, {3.6073561352711077`*^9, 3.60735621134354*^9}, {
   3.607356245032796*^9, 3.607356311452655*^9}, {3.6073563466308002`*^9, 
   3.607356464955546*^9}, {3.607356518509569*^9, 3.6073565964537983`*^9}, {
   3.607356644890149*^9, 3.6073566569756517`*^9}, {3.607356694808009*^9, 
   3.607356700812257*^9}, {3.607356887153523*^9, 3.6073568963402977`*^9}, {
   3.607357087204303*^9, 3.607357092321455*^9}, {3.60735719285814*^9, 
   3.6073572167991543`*^9}, 3.60735725447049*^9, {3.6073572875385427`*^9, 
   3.607357325065341*^9}, {3.607357356258651*^9, 3.607357394673009*^9}, {
   3.6073574995654182`*^9, 3.60735753006752*^9}, {3.607363358109108*^9, 
   3.60736335960741*^9}, {3.607363395125896*^9, 3.607363487166195*^9}, 
   3.6073639396596127`*^9, {3.6073640332584143`*^9, 3.607364033402214*^9}, {
   3.607364140395584*^9, 3.607364140647757*^9}, {3.607364303927204*^9, 
   3.6073643215652*^9}, {3.607364393630331*^9, 3.60736439380332*^9}, {
   3.607364428302561*^9, 3.607364442989012*^9}, {3.607364479893738*^9, 
   3.607364484093643*^9}, 3.607969191101939*^9, {3.607969614763777*^9, 
   3.607969695748176*^9}, 3.6079697749615507`*^9, {3.607970071156486*^9, 
   3.607970087972694*^9}, {3.607970167805732*^9, 3.607970206506319*^9}, {
   3.607970316425383*^9, 3.607970400191613*^9}, 3.6079704428478727`*^9, 
   3.608305150120998*^9, 3.608305212516259*^9, {3.608305405115493*^9, 
   3.608305406121929*^9}, {3.608305460192252*^9, 3.608305481838718*^9}, 
   3.608305777238247*^9, {3.621098529496913*^9, 3.621098611371572*^9}, 
   3.621099262937105*^9, {3.6210993449024878`*^9, 3.621099344984055*^9}, {
   3.6210993855308*^9, 3.621099385664565*^9}, {3.621099433212716*^9, 
   3.621099532030744*^9}, {3.621099950514101*^9, 3.621100010048411*^9}, {
   3.6211001358265553`*^9, 3.621100142279833*^9}, {3.621100207518993*^9, 
   3.62110029551252*^9}, {3.621100616139758*^9, 3.621100619882223*^9}, {
   3.621107857734519*^9, 3.621107857861528*^9}, {3.621107906200169*^9, 
   3.621107926711718*^9}, {3.621107957116639*^9, 3.621107978399767*^9}, {
   3.625856562903966*^9, 3.625856563397814*^9}, {3.625856598132831*^9, 
   3.625856624192449*^9}, {3.625856658099465*^9, 3.6258567449230537`*^9}, {
   3.625856797697192*^9, 3.625856864000328*^9}, {3.625856909343195*^9, 
   3.625856952685114*^9}, {3.625857012324625*^9, 3.625857013180648*^9}, {
   3.6258570544032784`*^9, 3.625857384351582*^9}, {3.62585743225764*^9, 
   3.6258574327679234`*^9}, {3.6302461819429827`*^9, 3.630246242022187*^9}, {
   3.630246413988523*^9, 3.6302464199303417`*^9}, {3.6302605729259853`*^9, 
   3.630260574248393*^9}, 3.630261021757914*^9, {3.63166958179986*^9, 
   3.631669619778246*^9}, {3.631669718004525*^9, 3.631669718452073*^9}, {
   3.631669816410008*^9, 3.6316698184267273`*^9}, {3.631712465960904*^9, 
   3.631712471806758*^9}, 3.631803056920899*^9}],

Cell[TextData[StyleBox["Figure 2d", "Subtitle"]], "Text",
 CellChangeTimes->{{3.6318029730789547`*^9, 3.631802974282319*^9}}],

Cell[BoxData[{
 RowBox[{
  RowBox[{"i", "=", "9"}], ";"}], "\[IndentingNewLine]", 
 RowBox[{
  RowBox[{
   RowBox[{"params", " ", "=", 
    RowBox[{"{", 
     RowBox[{
      RowBox[{"a", "\[Rule]", 
       RowBox[{"aValues", "[", 
        RowBox[{"[", "i", "]"}], "]"}]}], ",", 
      RowBox[{"b1", "\[Rule]", 
       RowBox[{"b1Values", "[", 
        RowBox[{"[", "i", "]"}], "]"}]}], ",", 
      RowBox[{"b2", "\[Rule]", 
       RowBox[{"b2Values", "[", 
        RowBox[{"[", "i", "]"}], "]"}]}], ",", 
      RowBox[{"g1", "\[Rule]", 
       RowBox[{"g1Values", "[", 
        RowBox[{"[", "i", "]"}], "]"}]}], ",", 
      RowBox[{"g2", "\[Rule]", 
       RowBox[{"g2Values", "[", 
        RowBox[{"[", "i", "]"}], "]"}]}], ",", 
      RowBox[{"j1", "\[Rule]", 
       RowBox[{"j1Values", "[", 
        RowBox[{"[", "i", "]"}], "]"}]}], ",", 
      RowBox[{"j2", "\[Rule]", 
       RowBox[{"j2Values", "[", 
        RowBox[{"[", "i", "]"}], "]"}]}]}], "}"}]}], ";"}], "  ", 
  "\[IndentingNewLine]"}], "\[IndentingNewLine]", 
 RowBox[{
  RowBox[{"ndn1dt", "=", 
   RowBox[{
    RowBox[{"dN1dt", "/.", "params"}], "/.", 
    RowBox[{"{", 
     RowBox[{
      RowBox[{
       RowBox[{"N1", "[", "t", "]"}], "\[Rule]", "N1"}], ",", 
      RowBox[{
       RowBox[{"N2", "[", "t", "]"}], "\[Rule]", "N2"}], ",", 
      RowBox[{
       RowBox[{"Nd", "[", "t", "]"}], "\[Rule]", 
       RowBox[{"(", 
        RowBox[{"totalAnts", "-", 
         RowBox[{"(", 
          RowBox[{"N1", "+", "N2"}], ")"}]}], ")"}]}]}], "}"}]}]}], 
  ";"}], "\[IndentingNewLine]", 
 RowBox[{
  RowBox[{"ndn2dt", "=", 
   RowBox[{
    RowBox[{"dN2dt", "/.", "params"}], "/.", 
    RowBox[{"{", 
     RowBox[{
      RowBox[{
       RowBox[{"N1", "[", "t", "]"}], "\[Rule]", "N1"}], ",", 
      RowBox[{
       RowBox[{"N2", "[", "t", "]"}], "\[Rule]", "N2"}], ",", 
      RowBox[{
       RowBox[{"Nd", "[", "t", "]"}], "\[Rule]", 
       RowBox[{"(", 
        RowBox[{"totalAnts", "-", 
         RowBox[{"(", 
          RowBox[{"N1", "+", "N2"}], ")"}]}], ")"}]}]}], "}"}]}]}], 
  ";"}], "\[IndentingNewLine]", 
 RowBox[{
  RowBox[{
   RowBox[{"ndnddt", "=", 
    RowBox[{
     RowBox[{"dNddt", "/.", "params"}], "/.", 
     RowBox[{"{", 
      RowBox[{
       RowBox[{
        RowBox[{"N1", "[", "t", "]"}], "\[Rule]", "N1"}], ",", 
       RowBox[{
        RowBox[{"N2", "[", "t", "]"}], "\[Rule]", "N2"}], ",", 
       RowBox[{
        RowBox[{"Nd", "[", "t", "]"}], "\[Rule]", 
        RowBox[{"(", 
         RowBox[{"totalAnts", "-", 
          RowBox[{"(", 
           RowBox[{"N1", "+", "N2"}], ")"}]}], ")"}]}]}], "}"}]}]}], ";"}], 
  "\[IndentingNewLine]", "\[IndentingNewLine]"}], "\[IndentingNewLine]", 
 RowBox[{
  RowBox[{"tempStream", "=", 
   RowBox[{"StreamPlot", "[", 
    RowBox[{
     RowBox[{"{", 
      RowBox[{"ndn1dt", ",", "ndn2dt"}], "}"}], ",", 
     RowBox[{"{", 
      RowBox[{"N1", ",", "0.001", ",", "totalAnts"}], "}"}], ",", 
     RowBox[{"{", 
      RowBox[{"N2", ",", "0.001", ",", "totalAnts"}], "}"}], ",", 
     RowBox[{"Frame", "\[Rule]", "True"}], ",", 
     RowBox[{"FrameLabel", "\[Rule]", 
      RowBox[{"{", 
       RowBox[{"\"\<\!\(\*SubscriptBox[
StyleBox[\"N\",
FontSlant->\"Italic\"], \"L\"]\)\>\"", ",", "\"\<\!\(\*SubscriptBox[
StyleBox[\"N\",
FontSlant->\"Italic\"], \"R\"]\)\>\""}], "}"}]}], ",", 
     RowBox[{"(*", 
      RowBox[{
       RowBox[{"PlotLabel", "\[Rule]", 
        RowBox[{"Style", "[", 
         RowBox[{"params", ",", 
          RowBox[{"FontSize", "\[Rule]", "7"}]}], "]"}]}], ","}], "*)"}], 
     RowBox[{"BaseStyle", "\[Rule]", 
      RowBox[{"{", 
       RowBox[{
        RowBox[{"FontSize", "\[Rule]", "16"}], ",", 
        RowBox[{"FontFamily", "\[Rule]", "\"\<Arial\>\""}]}], "}"}]}], ",", 
     "\[IndentingNewLine]", 
     RowBox[{"StreamStyle", "\[Rule]", 
      RowBox[{"{", 
       RowBox[{"Black", ",", "Thick"}], "}"}]}], ",", 
     RowBox[{"StreamScale", "\[Rule]", "Large"}]}], "]"}]}], 
  ";"}], "\[IndentingNewLine]", 
 RowBox[{
  RowBox[{"strongOblivious", "=", 
   RowBox[{"Show", "[", 
    RowBox[{"tempStream", ",", "triangle"}], "]"}]}], 
  ";"}], "\[IndentingNewLine]"}], "Input",
 CellChangeTimes->{{3.6019117102028303`*^9, 3.601911875721155*^9}, {
   3.60191192266495*^9, 3.601911923201437*^9}, {3.601912054920312*^9, 
   3.601912135611163*^9}, {3.6019122020674553`*^9, 3.601912509258401*^9}, {
   3.601914304452388*^9, 3.601914334865829*^9}, {3.601914413842711*^9, 
   3.601914470431505*^9}, {3.601914519786459*^9, 3.6019145261110907`*^9}, {
   3.601914643226673*^9, 3.601914747022038*^9}, {3.601915231804834*^9, 
   3.601915276451303*^9}, {3.6019153323594103`*^9, 3.601915363142832*^9}, {
   3.6019853845298643`*^9, 3.601985490610532*^9}, {3.601985527637645*^9, 
   3.601985544802886*^9}, {3.6019855812248917`*^9, 3.6019855827048197`*^9}, {
   3.601986329072432*^9, 3.601986330400484*^9}, {3.601986376050705*^9, 
   3.601986449459611*^9}, {3.6019866644540777`*^9, 3.6019866771250772`*^9}, {
   3.601986822379735*^9, 3.6019868796298637`*^9}, {3.6019869206275663`*^9, 
   3.601986950340261*^9}, {3.6019869970245647`*^9, 3.601986997151383*^9}, {
   3.601987037247142*^9, 3.6019872221526527`*^9}, {3.601987406970269*^9, 
   3.601987471494049*^9}, {3.603725191993997*^9, 3.603725281767906*^9}, {
   3.603725332749441*^9, 3.603725435901277*^9}, {3.603725520566299*^9, 
   3.603725524181946*^9}, {3.603725568778452*^9, 3.603725568991282*^9}, {
   3.603725722746914*^9, 3.603725722964723*^9}, {3.603725859410186*^9, 
   3.603725940306119*^9}, {3.603726168867584*^9, 3.603726190471743*^9}, {
   3.60372626915668*^9, 3.60372631362306*^9}, {3.603734192251615*^9, 
   3.603734338671439*^9}, {3.603734384742469*^9, 3.6037345684342012`*^9}, {
   3.603734608581637*^9, 3.60373462056564*^9}, {3.603734709917198*^9, 
   3.603734770228669*^9}, {3.603735441639893*^9, 3.603735443462219*^9}, {
   3.603736221390258*^9, 3.6037362599130917`*^9}, {3.60373651165427*^9, 
   3.6037365428046*^9}, {3.603736598990643*^9, 3.603736634313859*^9}, {
   3.603736735613805*^9, 3.6037367478092422`*^9}, {3.6037372058525457`*^9, 
   3.603737206159992*^9}, {3.603737323594955*^9, 3.6037373600657988`*^9}, {
   3.603737406073625*^9, 3.603737428329481*^9}, {3.603737689769985*^9, 
   3.603737749265706*^9}, {3.603738300797061*^9, 3.603738301561948*^9}, {
   3.6042304550696707`*^9, 3.604230461933695*^9}, {3.6042304925357428`*^9, 
   3.604230499952427*^9}, {3.604230534047763*^9, 3.604230537935061*^9}, 
   3.6042306013993*^9, {3.6042307362113743`*^9, 3.6042307384494877`*^9}, {
   3.604331473642694*^9, 3.604331502834763*^9}, 3.607355189796418*^9, {
   3.607355978436557*^9, 3.607355991524629*^9}, {3.607356071835451*^9, 
   3.607356079540971*^9}, {3.6073561352711077`*^9, 3.60735621134354*^9}, {
   3.607356245032796*^9, 3.607356311452655*^9}, {3.6073563466308002`*^9, 
   3.607356464955546*^9}, {3.607356518509569*^9, 3.6073565964537983`*^9}, {
   3.607356644890149*^9, 3.6073566569756517`*^9}, {3.607356694808009*^9, 
   3.607356700812257*^9}, {3.607356887153523*^9, 3.6073568963402977`*^9}, {
   3.607357087204303*^9, 3.607357092321455*^9}, {3.60735719285814*^9, 
   3.6073572167991543`*^9}, 3.60735725447049*^9, {3.6073572875385427`*^9, 
   3.607357325065341*^9}, {3.607357356258651*^9, 3.607357394673009*^9}, {
   3.6073574995654182`*^9, 3.60735753006752*^9}, {3.607363358109108*^9, 
   3.60736335960741*^9}, {3.607363395125896*^9, 3.607363487166195*^9}, 
   3.6073639396596127`*^9, {3.6073640332584143`*^9, 3.607364033402214*^9}, {
   3.607364140395584*^9, 3.607364140647757*^9}, {3.607364303927204*^9, 
   3.6073643215652*^9}, {3.607364393630331*^9, 3.60736439380332*^9}, {
   3.607364428302561*^9, 3.607364442989012*^9}, {3.607364479893738*^9, 
   3.607364484093643*^9}, 3.607969191101939*^9, {3.607969614763777*^9, 
   3.607969695748176*^9}, 3.6079697749615507`*^9, {3.607970071156486*^9, 
   3.607970087972694*^9}, {3.607970167805732*^9, 3.607970206506319*^9}, {
   3.607970316425383*^9, 3.607970400191613*^9}, 3.6079704428478727`*^9, 
   3.608305150120998*^9, 3.608305212516259*^9, {3.608305405115493*^9, 
   3.608305406121929*^9}, {3.608305460192252*^9, 3.608305481838718*^9}, 
   3.608305777238247*^9, {3.621098529496913*^9, 3.621098611371572*^9}, 
   3.621099262937105*^9, {3.6210993449024878`*^9, 3.621099344984055*^9}, {
   3.6210993855308*^9, 3.621099385664565*^9}, {3.621099433212716*^9, 
   3.621099532030744*^9}, {3.621099950514101*^9, 3.621100010048411*^9}, {
   3.6211001358265553`*^9, 3.621100142279833*^9}, {3.621100207518993*^9, 
   3.62110029551252*^9}, {3.621100616139758*^9, 3.621100619882223*^9}, {
   3.621107857734519*^9, 3.621107857861528*^9}, {3.621107906200169*^9, 
   3.621107926711718*^9}, {3.621107957116639*^9, 3.621107978399767*^9}, {
   3.625856562903966*^9, 3.625856563397814*^9}, {3.625856598132831*^9, 
   3.625856624192449*^9}, {3.625856658099465*^9, 3.6258567449230537`*^9}, {
   3.625856797697192*^9, 3.625856864000328*^9}, {3.625856909343195*^9, 
   3.625856952685114*^9}, {3.625857012324625*^9, 3.625857013180648*^9}, {
   3.6258570544032784`*^9, 3.625857384351582*^9}, {3.62585743225764*^9, 
   3.6258574327679234`*^9}, {3.6302461819429827`*^9, 3.630246242022187*^9}, {
   3.630246413988523*^9, 3.6302464199303417`*^9}, {3.6302605729259853`*^9, 
   3.630260574248393*^9}, 3.630261021757914*^9, {3.63166958179986*^9, 
   3.631669619778246*^9}, {3.6316697205372353`*^9, 3.6316697427262897`*^9}, {
   3.631669822340033*^9, 3.631669824411788*^9}, {3.631712474529101*^9, 
   3.6317124794740067`*^9}, 3.63180305812815*^9}],

Cell[TextData[{
 StyleBox["Termination\n", "Section"],
 StyleBox["Combining all the panels into one plot.", "Subsubtitle"]
}], "Text",
 CellChangeTimes->{{3.63180300623604*^9, 3.631803029849206*^9}}],

Cell[CellGroupData[{

Cell[BoxData[
 RowBox[{"GraphicsGrid", "[", 
  RowBox[{"{", 
   RowBox[{
    RowBox[{"{", 
     RowBox[{
     "strongUninformed", ",", "weakUninformed", ",", "noneUninformed"}], 
     "}"}], ",", 
    RowBox[{"{", 
     RowBox[{"strongOblivious", ",", "weakOblivious", ",", "noneOblivious"}], 
     "}"}], ",", 
    RowBox[{"{", 
     RowBox[{"strongInformed", ",", "weakInformed", ",", "noneInformed"}], 
     "}"}]}], "}"}], "]"}]], "Input",
 CellChangeTimes->{{3.6302606933141527`*^9, 3.6302608010515423`*^9}}],

Cell[BoxData[
 GraphicsBox[{{}, {{InsetBox[
      GraphicsBox[{{{}, {
          {GrayLevel[0], Thickness[Large], 
           {Arrowheads[{{0.03999999999999999, 1.}}], 
            ArrowBox[{{16.896162665853648`, 20.}, {16.76379362248836, 
             19.75380749101179}, {16.578694373540973`, 19.413496897817563`}, {
             16.395691251879807`, 19.08093119439271}, {16.214757894534582`, 
             18.75595310534053}, {16.035867938535016`, 18.438405355264308`}, {
             15.858995020910829`, 18.128130668767344`}, {15.684112778691741`, 
             17.824971770452933`}, {15.511194848907476`, 
             17.528771384924383`}, {15.340214868587745`, 
             17.239372236784963`}, {15.253023830090395`, 
             17.093551260061684`}}]}, 
           {Arrowheads[{{0.04000000000000001, 1.}}], 
            ArrowBox[{{15.210184346731891`, 17.021905189395287`}, {
             15.171146474762274`, 16.956617050637988`}, {15.003963304460783`, 
             16.680348551086748`}, {14.838638994712987`, 
             16.410409462734535`}, {14.67514718254861, 16.146642510184645`}, {
             14.513461504997368`, 15.888890418040377`}, {14.317785300921996`, 
             15.580851066757539`}, {14.124686980781947`, 
             15.280972196370499`}, {13.934166544577222`, 
             14.989253806879258`}, {13.746223992307822`, 
             14.705695898283818`}, {13.560859323973744`, 
             14.430298470584177`}, {13.410253341704326`, 
             14.210110326214435`}}]}, 
           {Arrowheads[{{0.040000000000000015`, 1.}}], 
            ArrowBox[{{13.362954563720004`, 14.141327237925855`}, {
             13.197863639111564`, 13.903985057872287`}, {13.02023262258346, 
             13.653069072860042`}, {12.845042473831324`, 
             13.409542548575212`}, {12.6721561766958, 13.17263446484942}, {
             12.50157373117689, 12.94234482168266}, {12.333295137274586`, 
             12.718673619074934`}, {12.167320394988902`, 
             12.501620857026248`}, {12.003649504319823`, 
             12.291186535536593`}, {11.84228246526736, 12.087370654605976`}, {
             11.683219277831506`, 11.890173214234391`}, {11.526338075247624`, 
             11.698964646982908`}, {11.371516990751065`, 
             11.513115385412592`}, {11.34541656826301, 11.48227724518417}}]}, 
           {Arrowheads[{{0.039999999999999994`, 1.}}], 
            ArrowBox[{{11.291487398455569`, 11.418558916422045`}, {
             11.218756024341833`, 11.332625429523441`}, {11.068055176019925`, 
             11.157494779315456`}, {10.919414445785346`, 10.98772343478864}, {
             10.772833833638092`, 10.823311395942989`}, {10.48585296360556, 
             10.510565235295187`}, {10.240270179482744`, 
             10.248341519595733`}, {10.000552389617743`, 
             10.000569566999244`}, {9.83108684919574, 9.836762141996928}, {
             9.664595788323538, 9.67971044853472}, {9.5009306895588, 
             9.528798149851612}, {9.34014105871564, 9.384230691534606}, {
             9.068817722656291, 9.141755835221836}, {8.952136116178789, 
             9.041629112227923}}]}, 
           {Arrowheads[{{0.04, 1.}}], 
            ArrowBox[{{8.88878635426153, 8.987267467280546}, {
             8.805300773640528, 8.91562689035348}, {8.549590211668352, 
             8.70584385692954}, {8.301686036739762, 8.512406734950014}, {
             8.061139369167833, 8.33353560352226}, {7.82750132926564, 
             8.167450541753626}, {7.600771917033185, 8.014151549644119}, {
             7.380951132470466, 7.873638627193731}, {7.167642963542061, 
             7.7444876960577}, {6.960451398212543, 7.62527467789125}, {
             6.759376436481915, 7.5159995726943825`}, {6.564418078350175, 
             7.416662380467098}, {6.262151924978816, 7.276272666568728}, {
             6.083237002599252, 7.202487843586814}}]}, 
           {Arrowheads[{{0.04000000000000001, 1.}}], 
            ArrowBox[{{6.006065127516574, 7.170662029024081}, {
             5.974486230672988, 7.157638837427882}, {5.7004146155559265`, 
             7.057374467720305}, {5.438930699750855, 6.972093132121737}, {
             5.189500763450514, 6.900453294641983}, {4.951861178315929, 
             6.842281927481743}, {4.725410701672765, 6.795945367603101}, {
             4.509548090846685, 6.759809951968137}, {4.107788139628631, 
             6.714813667640275}, {3.7429846706274654`, 6.700635302920212}, {
             3.4116570240466375`, 6.710307966378926}, {3.1107438561674394`, 
             6.73815852991767}, {2.735132627777883, 6.801057205217167}}]}, 
           {Arrowheads[{{0.03473598542607773, 1.}}], 
            ArrowBox[{{2.653514431538834, 6.818274841981272}, {
             2.341322911957594, 6.895826053211978}, {2.034277404132001, 
             6.99302016038628}, {1.7697771244278195`, 7.094547086616001}, {
             1.5417162542270817`, 7.195647343351735}, {1.34527511211345, 
             7.294246820827847}, {1.0300007882155964`, 7.475560709048664}, {
             0.7839300765853549, 7.63755194098926}, {0.6041938794858215, 
             7.7678734900447255`}, {0.4729275958685799, 7.870529314237427}, {
             0.37705278967122513`, 7.949921691499158}, {0.28223990537794114`, 
             8.032160703879855}, {0.22172974768759468`, 8.086222256603708}, {
             0.18330152843030215`, 8.121947781112317}, {0.1590193503231358, 
             8.145601065698212}, {0.14146094295984685`, 8.162814703424935}, {
             0.13111626705408563`, 8.172675812304636}}]}}, 
          {GrayLevel[0], Thickness[Large], 
           {Arrowheads[{{0.039999999999999994`, 1.}}], 
            ArrowBox[{{7.617198160167147, 20.}, {7.5261224300658185`, 
             19.701106669417538`}, {7.4160653858377055`, 
             19.344558492397702`}, {7.307595192735496, 18.99712060177213}, {
             7.200711850759188, 18.658792997540814`}, {7.09541535990878, 
             18.32957567970376}, {6.9917057201842745`, 18.009468648260963`}, {
             6.889582931585672, 17.698471903212432`}, {6.78904699411297, 
             17.39658544455816}, {6.690097907766169, 17.103809272298143`}, {
             6.593547162989156, 16.82190762667131}}]}, 
           {Arrowheads[{{0.04, 1.}}], 
            ArrowBox[{{6.566223705426656, 16.743029197989966`}, {
             6.496589255783718, 16.54208411798248}, {6.401936931981426, 
             16.27225921868222}, {6.308685942971761, 16.00979277128701}, {
             6.21683628875472, 15.754684775796857`}, {6.1263879693303025`, 
             15.50693523221175}, {6.037340984698509, 15.266544140531694`}, {
             5.94969533485934, 15.03351150075669}, {5.809125866072298, 
             14.662701286760615`}, {5.6719926724197, 14.309079946035443`}, {
             5.574218768017887, 14.068368861536209`}, {5.478216852479959, 
             13.835943363265072`}, {5.387470383462701, 13.61961519521598}}]}, 
           {Arrowheads[{{0.04, 1.}}], 
            ArrowBox[{{5.354760742415726, 13.542813929188739`}, {
             5.291284238551837, 13.394052657755669`}, {5.1259462827656925`, 
             13.008389203784272`}, {4.96578743183235, 12.645327771864189`}, {
             4.810807685751811, 12.304868361995418`}, {4.661007044524074, 
             11.98701097417796}, {4.516059525641321, 11.689337900294113`}, {
             4.3756391465957325`, 11.409431432226178`}, {4.23974590738731, 
             11.147291569974158`}, {4.108379808016052, 10.902918313538045`}, {
             3.981257001108384, 10.674386329143905`}, {3.9031220924450207`, 
             10.53823378414775}}]}, 
           {Arrowheads[{{0.04, 1.}}], 
            ArrowBox[{{3.8615723856912982`, 10.465832108441743`}, {
             3.858093639290728, 10.45977028301779}, {3.738889722563087, 
             10.259070175159705`}, {3.623645250925458, 10.072286005569644`}, {
             3.447310013416743, 9.801207520387853}, {3.28017704241441, 
             9.560278108699848}, {3.1215498940879485`, 9.345053418713725}, {
             2.970732124606852, 9.151089098637591}, {2.6912939309594406`, 
             8.821523673705926}, {2.439400879029548, 8.560746044886118}, {
             2.2122625289418614`, 8.35594509690505}, {2.007537075438742, 
             8.198514144564323}, {1.6712489619073452`, 7.99951465519846}}]}, 
           {Arrowheads[{{0.004522658855327018, 1.}}], 
            ArrowBox[{{1.594859896009627, 7.966263766546298}, {
             1.429478013650221, 7.90046058181041}, {1.2361292766384333`, 
             7.85112017810543}}]}}, 
          {GrayLevel[0], Thickness[Large], 
           {Arrowheads[{{0.040000000000000015`, 1.}}], 
            ArrowBox[{{20., 9.00171030564428}, {19.878921936895257`, 
             8.90972240214798}, {19.682803982947533`, 8.763023822523369}, {
             19.449887111488653`, 8.591633694405031}, {19.219663577013836`, 
             8.425200140356162}, {18.992133379523082`, 8.263723160376761}, {
             18.767296519016394`, 8.107202754466831}, {18.545152995493773`, 
             7.955638922626372}, {18.32570280895521, 7.809031664855381}, {
             18.108945959400717`, 7.66738098115386}, {17.894882446830284`, 
             7.530686871521808}, {17.683387063380277`, 7.398499939244498}, {
             17.47433460118705, 7.270370787607202}, {17.2677250602506, 
             7.146299416609919}, {17.237968712655135`, 7.128807986735369}}]}, 
           {Arrowheads[{{0.040000000000000015`, 1.}}], 
            ArrowBox[{{17.166004177781762`, 7.086505664141718}, {
             17.063558440570937`, 7.026285826252649}, {16.86183474214805, 
             6.910330016535394}, {16.662553964981946`, 6.79843198745815}, {
             16.46571610907262, 6.69059173902092}, {16.271321174420073`, 
             6.586809271223704}, {15.88940756170307, 6.389924987385225}, {
             15.516360619648669`, 6.206286445778624}, {15.15218034825688, 
             6.035893646403904}, {14.796866747527698`, 5.878746589261065}, {
             14.444815577317938`, 5.7277200965754425`}, {14.17129949005542, 
             5.617010005241978}}]}, 
           {Arrowheads[{{0.04000000000000001, 1.}}], 
            ArrowBox[{{14.093803037969654`, 5.585999847059558}, {
             13.737889021805403`, 5.459023435275381}, {13.384012082116751`, 
             5.341244406408515}, {13.03475710619946, 5.229065628151069}, {
             12.694746057824908`, 5.128087351112465}, {12.36373379609384, 
             5.037658595586613}, {12.041475180107017`, 4.957128381867427}, {
             11.72773981136192, 4.885918456407175}, {11.422297291356028`, 
             4.823450565658126}, {11.192662499801145`, 4.7812186520705415`}, {
             10.967784893467298`, 4.743825942335159}, {10.872373331473861`, 
             4.729601472128151}}]}, 
           {Arrowheads[{{0.039999999999999994`, 1.}}], 
            ArrowBox[{{10.789809017058435`, 4.717292338873996}, {
             10.747547876729204`, 4.7109918201636045`}, {10.53183485396158, 
             4.6824356692675035`}, {10.113514407836613`, 4.63703481614817}, {
             9.711890790090125, 4.605378452670167}, {9.326332664084743, 
             4.586230831113024}, {8.956380937963042, 4.578932879519995}, {
             8.601361213892663, 4.5821046812296755`}, {8.26059909404125, 
             4.594366319580665}, {7.933545139414503, 4.6148395296264795`}, {
             7.61972131606843, 4.642932704543448}, {7.46052110478438, 
             4.661309289663263}}]}, 
           {Arrowheads[{{0.04, 1.}}], 
            ArrowBox[{{7.377594912979119, 4.67088151453709}, {
             7.318560333746153, 4.677695914854382}, {7.029494902190789, 
             4.718179231082101}, {6.752055800898301, 4.763726809678436}, {
             6.485829849223423, 4.81385085619752}, {6.230333816697424, 
             4.867853514815614}, {5.985084472851577, 4.9250369297089795`}, {
             5.626312821933324, 5.01861566845011}, {5.289733926846213, 
             5.117649462817022}, {4.973833484633646, 5.22028661054826}, {
             4.67709719233902, 5.324675409382366}, {4.3984271839832685`, 
             5.430029676964668}, {4.160786721168469, 5.5265009710876845`}}]}, 
           {Arrowheads[{{0.02469543247610851, 1.}}], 
            ArrowBox[{{4.083932644370277, 5.5590756347607355`}, {
             3.891548956136791, 5.64216427738009}, {3.661026022694346, 
             5.747067811244778}, {3.4445425654815063`, 5.8505007279257075`}, {
             3.241420772852761, 5.952399012214276}, {3.0507648580124407`, 
             6.052301201503875}, {2.8716790341648752`, 6.149745833187895}, {
             2.5456930147714196`, 6.336687460514444}, {2.258413425319216, 
             6.512073967744403}}]}}, 
          {GrayLevel[0], Thickness[Large], 
           {Arrowheads[{{0.039999999999999994`, 1.}}], 
            ArrowBox[{{20., 15.650011983304175`}, {19.962908308895315`, 
             15.600665464024456`}, {19.723708688807367`, 
             15.286843892960025`}, {19.487414831515068`, 
             14.981296012286641`}, {19.25402673701841, 14.684021822004294`}, {
             19.023544405317395`, 14.39502132211299}, {18.79596783641203, 
             14.114294512612728`}, {18.57115990612706, 13.841135305838375`}, {
             18.34898349028724, 13.574837614124789`}, {18.12943858889257, 
             13.31540143747198}, {17.912525201943048`, 13.062826775879937`}, {
             17.90323543699697, 13.052174370481573`}}]}, 
           {Arrowheads[{{0.04000000000000001, 1.}}], 
            ArrowBox[{{17.848369632458954`, 12.989260745019719`}, {
             17.69824332943868, 12.817113629348668`}, {17.48659297137946, 
             12.578261997878172`}, {17.27757412776539, 12.346271881468446`}, {
             17.07118679859647, 12.121143280119492`}, {16.893980805304352`, 
             11.928271915296506`}, {16.718623076500997`, 
             11.739995292344439`}, {16.545133655914412`, 
             11.556410091360602`}, {16.37345241236059, 11.377226272053068`}, {
             16.155672066168634`, 11.16060932331331}, {15.940869319000312`, 
             10.950913514764666`}, {15.728926588853525`, 10.74763379411769}, {
             15.544765337896829`, 10.57435098038199}}]}, 
           {Arrowheads[{{0.039999999999999994`, 1.}}], 
            ArrowBox[{{15.48399810085482, 10.517117052358296`}, {
             15.322024281833407`, 10.364457284860402`}, {15.126630070393418`, 
             10.183322651531057`}, {14.933700435409012`, 10.0075346121475}, {
             14.743235376880186`, 9.837093166709728}, {14.555234894806945`, 
             9.671998315217742}, {14.369698989189285`, 9.512250057671542}, {
             14.186627660027206`, 9.357848394071127}, {14.00602090732071, 
             9.208793324416499}, {13.82775511221729, 9.06457800519163}, {
             13.651706655864439`, 8.924695592880484}, {13.477875538262158`, 
             8.789146087483067}, {13.306261759410443`, 8.657929488999377}, {
             12.969686217958724`, 8.40849501277318}, {12.92461976479363, 
             8.376576017688121}}]}, 
           {Arrowheads[{{0.039999999999999994`, 1.}}], 
            ArrowBox[{{12.856498436748, 8.328328059786696}, {
             12.641980031509283`, 8.176392164201893}, {12.322699336896363`, 
             7.95994672368346}, {12.011400270954228`, 7.757484471615836}, {
             11.70808283368287, 7.569005407999013}, {11.412747025082284`, 
             7.394509532832994}, {11.177204528729257`, 7.262046648871558}, {
             10.9467422339785, 7.1381281717553255`}, {10.721212782374916`, 
             7.02222896411053}, {10.50046881546341, 6.913823888563405}, {
             10.284362974788882`, 6.81238780774018}, {10.072747901896237`, 
             6.7173955842670905`}, {9.965343587828698, 6.671239354418439}}]}, 
           {Arrowheads[{{0.04, 1.}}], 
            ArrowBox[{{9.888648841344914, 6.6382803398981896`}, {
             9.865476238330379, 6.628322080770369}, {9.66240062563621, 
             6.544642159876247}, {9.268773495020248, 6.393737630132897}, {
             8.89151323322968, 6.264213217626012}, {8.529891294890332, 
             6.15390363513588}, {8.183179134628023, 6.060643595442783}, {
             7.850789256577309, 5.983061632031485}, {7.5322147645920134`, 
             5.920239890217873}, {7.22684801287687, 5.870693500528925}, {
             6.9340813556366125`, 5.832937593491622}, {6.6692289381520675`, 
             5.807407007059563}}]}, 
           {Arrowheads[{{0.030367953944835113`, 1.}}], 
            ArrowBox[{{6.585963452932324, 5.80156511265261}, {
             6.384392840976066, 5.788663172555002}, {6.126508088615195, 
             5.7801340507183125`}, {5.879238253400997, 5.779148517774126}, {
             5.527877640983213, 5.790496024901753}, {5.198212845853437, 
             5.815459610670241}, {4.888762445162608, 5.851224610604188}, {
             4.5980450160616675`, 5.894976360228184}, {4.324988817400803, 
             5.945395154514996}, {4.068756211858345, 6.002015550979202}}]}}, 
          {GrayLevel[0], Thickness[Large], 
           {Arrowheads[{{0.03999999999999999, 1.}}], 
            ArrowBox[{{12.00768841524655, 20.}, {11.892552474452057`, 
             19.730568913788524`}, {11.734533236127177`, 
             19.365169014848135`}, {11.578629757811179`, 
             19.009103172705352`}, {11.424842039504059`, 
             18.662371387360178`}, {11.273170081205816`, 
             18.324973658812613`}, {11.123613882916452`, 17.99690998706266}, {
             10.976173444635968`, 17.67818037211032}, {10.856960585036838`, 
             17.421054358295613`}, {10.739058254346327`, 17.16945166255281}, {
             10.63753768608052, 16.955253457104224`}}]}, 
           {Arrowheads[{{0.04000000000000001, 1.}}], 
            ArrowBox[{{10.6016040685286, 16.87990674864147}, {
             10.507185179691167`, 16.68281622528291}, {10.356351684824117`, 
             16.37963922517646}, {10.207763511128014`, 16.085365059557788`}, {
             10.06132409463897, 15.799339797212276`}, {9.917065623344946, 
             15.521781415211471`}, {9.776490015935028, 15.25098292521498}, {
             9.637867703154232, 14.987449617186535`}, {9.50119868500256, 
             14.731181491126133`}, {9.366482961480008, 14.482178547033776`}, {
             9.233720532586583, 14.240440784909472`}, {9.102911398322279, 
             14.00596820475321}, {9.054864667217489, 13.921248934003236`}}]}, 
           {Arrowheads[{{0.04, 1.}}], 
            ArrowBox[{{9.013684148615853, 13.848636637082823`}, {
             8.974055558687096, 13.778760806564994`}, {8.847153013681039, 
             13.558818590344826`}, {8.722094025838052, 13.345431764070078`}, {
             8.598768857692086, 13.137890535718123`}, {8.477177509243141, 
             12.93619490528896}, {8.357319980491216, 12.740344872782593`}, {
             8.23919627143631, 12.550340438199019`}, {8.122806382078425, 
             12.36618160153824}, {8.008150312417559, 12.187868362800256`}, {
             7.8952280624537154`, 12.015400721985063`}, {7.674196515207004, 
             11.685687628731026`}, {7.459323233928204, 11.374727716384086`}, {
             7.2506082186173195`, 11.082520984944257`}, {7.216562601929758, 
             11.036559076523588`}}]}, 
           {Arrowheads[{{0.039999999999999994`, 1.}}], 
            ArrowBox[{{7.166875121684764, 10.969480502572875`}, {
             7.048051469274346, 10.809067434411523`}, {6.8890287920356, 
             10.601791903282155`}, {6.733807443987218, 10.405685291435502`}, {
             6.582264065531659, 10.220052751748025`}, {6.434275297071389, 
             10.0441994370962}, {6.148468151746556, 9.719051094405371}, {
             5.875399131232421, 9.424681486374777}, {5.614541824715515, 
             9.158761297109079}, {5.365632944791987, 8.920806617051742}, {
             5.128080299795963, 8.70802677872273}, {4.907183441133592, 
             8.522577405267768}}]}, 
           {Arrowheads[{{0.0338777135525006, 1.}}], 
            ArrowBox[{{4.841650903304659, 8.4708742776942}, {
             4.6848030879722415`, 8.347909656632272}, {4.478223640796704, 
             8.197769978974975}, {4.281070999197062, 8.065347727878148}, {
             4.092862805835407, 7.948778549549824}, {3.7417570922101433`, 
             7.757961153084026}, {3.421861156689073, 7.614841273348259}, {
             3.1989309235240375`, 7.532806617243974}, {2.991283225623618, 
             7.470534153003355}, {2.797743669522922, 7.424383869669216}, {
             2.6171378617570573`, 7.3907157562843775`}, {2.291678313579494, 
             7.355377758969047}}]}}, 
          {GrayLevel[0], Thickness[Large], 
           {Arrowheads[{{0.039999999999999994`, 1.}}], 
            ArrowBox[{{20., 3.814432880906136}, {19.940117334908667`, 
             3.7945443089095123`}, {19.536018842863296`, 
             3.6679347673887523`}, {19.140368674704455`, 3.551733083925643}, {
             18.75282906029882, 3.445049873288337}, {18.373062229513067`, 
             3.3469957502449827`}, {18.001068182347197`, 
             3.2575707147955826`}, {17.636846918801208`, 
             3.1767747669401345`}, {17.42161892472086, 3.129995581894317}, {
             17.209015731037198`, 3.0859672084528067`}, {16.791683744859927`, 
             3.0061628963827065`}, {16.763966585085146`, 
             3.001923316864551}}]}, 
           {Arrowheads[{{0.04, 1.}}], 
            ArrowBox[{{16.681449475888517`, 2.9893016107124755`}, {
             16.422364683409995`, 2.949672348963338}, {16.061261744053734`, 
             2.9007406307324652`}, {15.70417590235013, 2.855392938616558}, {
             15.355124255951837`, 2.8172132987305805`}, {15.013925719783071`, 
             2.7858137792048066`}, {14.680399208768044`, 2.760806448169508}, {
             14.354372887391722`, 2.7418416438408553`}, {14.035674920139071`, 
             2.728569704435021}, {13.783925653917086`, 2.7219562916828695`}, {
             13.53680521920061, 2.7188036456792752`}, {13.356951917716122`, 
             2.7188872656912646`}}]}, 
           {Arrowheads[{{0.04000000000000001, 1.}}], 
            ArrowBox[{{13.27347694849901, 2.7191935693379268`}, {
             13.05605137625749, 2.72209932755234}, {12.822218234017498`, 
             2.72815699224629}, {12.59261445525631, 2.7368940973233795`}, {
             12.36714017296726, 2.748115311192254}, {12.145695520143668`, 
             2.7616253022615593`}, {11.71473521217867, 2.7953930461542935`}, {
             11.299311073941844`, 2.837676150799423}, {10.89882952136194, 
             2.8874800404817544`}, {10.512696970367701`, 2.943810139486096}, {
             10.140417628389287`, 3.006004787074775}, {9.954427339144193, 
             3.0410336496696306`}}]}, 
           {Arrowheads[{{0.04000000000000001, 1.}}], 
            ArrowBox[{{9.872392751501543, 3.0564838019879237`}, {
             9.781551583714798, 3.0735925596401303`}, {9.435589073559912, 
             3.1458642371619865`}, {9.102020335140294, 3.2221105996201684`}, {
             8.780415239712735, 3.301834024021465}, {8.470389163700375, 
             3.3846577999595007`}, {8.171500602068422, 3.470054076294355}, {
             7.883308049782074, 3.557495001886107}, {7.666090457667882, 
             3.62679917183381}, {7.455016879760587, 3.6971001622005217`}, {
             7.24990594094362, 3.7682140621763165`}, {7.050576266100416, 
             3.839956960951267}, {6.66960051412547, 3.984190796731793}}]}, 
           {Arrowheads[{{0.0306504922160222, 1.}}], 
            ArrowBox[{{6.592123757026792, 4.015266447855981}, {
             6.3074427041338605`, 4.129540327844095}, {5.966208858849803, 
             4.274129279355259}, {5.643950121621653, 4.418154611085432}, {
             5.339525009991797, 4.560834999121983}, {5.051792041502608, 
             4.701389119552273}, {4.779883471352172, 4.839486121843398}, {
             4.523087976256114, 4.975052568822301}, {4.280498706033132, 
             5.1076932566161135`}}]}}, 
          {GrayLevel[0], Thickness[Large], 
           {Arrowheads[{{0.04000000000000002, 1.}}], 
            ArrowBox[{{3.504051118052749, 20.}, {3.472311091979303, 
             19.798729093172177`}, {3.4195477734258244`, 
             19.467444490754403`}, {3.3676075460065467`, 19.14467920562985}, {
             3.316490409721471, 18.83043323779853}, {3.2661963645705976`, 
             18.524706587260443`}, {3.2167254105539245`, 
             18.227499254015584`}, {3.1680775476714533`, 
             17.938811238063952`}, {3.120252775923184, 17.658642539405555`}, {
             3.0822584517293965`, 17.436547499561897`}, {3.044750794687259, 
             17.219278234555414`}, {2.9711954820579343`, 16.79921702905398}, {
             2.954328135061144, 16.706547760774637`}}]}, 
           {Arrowheads[{{0.04, 1.}}], 
            ArrowBox[{{2.9393795706992876`, 16.624420291558316`}, {
             2.91732178686056, 16.50323474361247}, {2.864506964653005, 
             16.2171468524374}, {2.812691211855099, 15.940097596332665`}, {
             2.7618944629935642`, 15.672372228363637`}, {2.716797444513336, 
             15.434251756991735`}, {2.6724472191648845`, 
             15.202699510621276`}, {2.6288437869482095`, 
             14.977715489252256`}, {2.585987147863311, 14.759299692884678`}, {
             2.502514249088845, 14.342172775153852`}, {2.422028522841484, 
             13.951318757428783`}, {2.3443272481174264`, 
             13.583942863233846`}, {2.2933354169142937`, 
             13.34860480267494}}]}, 
           {Arrowheads[{{0.04, 1.}}], 
            ArrowBox[{{2.27565828411631, 13.267021104840136`}, {
             2.269207703912869, 13.237250316093405`}, {2.1966698902278123`, 
             12.91124111600746}, {2.126713807062255, 12.605915262976009`}, {
             2.059165332755343, 12.319054469289021`}, {1.9938503456462224`, 
             12.04844044723647}, {1.9307688457348926`, 11.794073196818353`}, {
             1.8699208330213537`, 11.555952718034668`}, {1.777711626092526, 
             11.209664765424879`}, {1.6905903125191588`, 
             10.898223201989587`}, {1.6081411982390859`, 
             10.616611010220579`}, {1.529948589190141, 10.35981117260964}, {
             1.4558070213419052`, 10.125869652566786`}, {1.4269904562458005`, 
             10.039108127647925`}}]}, 
           {Arrowheads[{{0.021297108948685636`, 1.}}], 
            ArrowBox[{{1.400678199844598, 9.959886628423058}, {
             1.385631162110673, 9.914582688312464}, {1.3191855146043479`, 
             9.72355867455409}, {1.2562345819308327`, 9.550406005999076}, {
             1.1401586075405485`, 9.252881999265814}, {1.0360867318564524`, 
             9.012345257646045}, {0.858974705554602, 8.662631834198901}, {
             0.6524971033451498, 8.355445404340673}}]}}, 
          {GrayLevel[0], Thickness[Large], 
           {Arrowheads[{{0.04, 1.}}], 
            ArrowBox[{{3.342628924924509, 0.001}, {3.311351546751996, 
             0.11591847244734449`}, {3.249803733891274, 
             0.33954332049994373`}, {3.1712557202008402`, 
             0.6215656435645663}, {3.094608592338929, 0.8932833780144661}, {
             3.019862350305541, 1.1546965238496432`}, {2.947016994100676, 
             1.4058050810700975`}, {2.875983197168542, 1.6473780993716454`}, {
             2.8066716329533463`, 1.880184628450103}, {2.73908230145509, 
             2.104224668305471}, {2.6732152026737728`, 2.319498218937749}, {
             2.6310635400324616`, 2.456245279783404}, {2.589600260988086, 
             2.5896016747026054`}, {2.542470592770191, 2.738452437518251}, {
             2.4962313664300244`, 2.8831015502160735`}, {2.393062936009549, 
             3.2018393982097795`}}]}, 
           {Arrowheads[{{0.04, 1.}}], 
            ArrowBox[{{2.3673414568737168`, 3.281254609595658}, {
             2.246520608648631, 3.6443631210793557`}, {2.1315966951321825`, 
             3.9803993109226044`}, {2.0228241377983656`, 4.290042787588998}, {
             1.9198857538774359`, 4.575393562866468}, {1.82246436059965, 
             4.838551648542947}, {1.7328638359044313`, 5.073871884893524}, {
             1.648048734124079, 5.290752609692159}, {1.5676783881276113`, 
             5.491340407843547}, {1.4914121307840436`, 5.677781864252369}, {
             1.3505098814264906`, 6.011478735185641}, {1.2239779847931798`, 
             6.2983491891785945`}, {1.177556210074993, 6.399314864974759}}]}, 
           {Arrowheads[{{0.008337688223225809, 1.}}], 
            ArrowBox[{{1.1426846865298206`, 6.475159163521166}, {
             1.1103371320279467`, 6.545513920969839}, {1.0083330406241087`, 
             6.758041675212247}, {0.8345715131610011, 7.099165795941187}}]}}, 
          {GrayLevel[0], Thickness[Large], 
           {Arrowheads[{{0.03999999999999999, 1.}}], 
            ArrowBox[{{19.858814677721313`, 20.}, {19.833377773805257`, 
             19.95679886031445}, {19.712863034452454`, 19.753413708125642`}, {
             19.593087249475797`, 19.552576396908655`}, {19.474050418875287`, 
             19.354286926663505`}, {19.35575254265093, 19.15854529739019}, {
             19.23819362080271, 18.9653515090887}, {19.12137365333064, 
             18.77470556175904}, {19.005292640234714`, 18.586607455401204`}, {
             18.889950581514938`, 18.4010571900152}, {18.66148332720382, 
             18.037600182158688`}, {18.47655605946029, 17.74405841476312}, {
             18.293473386740345`, 17.456601413741055`}, {18.112254478727447`, 
             17.175346511108682`}, {18.102526310477334`, 
             17.160413426964748`}}]}, 
           {Arrowheads[{{0.04000000000000001, 1.}}], 
            ArrowBox[{{18.05696110418272, 17.09046921525508}, {
             17.932841826371195`, 16.89994171081742}, {17.712245891478908`, 
             16.57379943384735}, {17.494440300367803`, 16.2563458937391}, {
             17.279322456789508`, 15.947013858253406`}, {17.06692655949348, 
             15.645992404803359`}, {16.848506242899315`, 
             15.336208498743575`}, {16.63281927634401, 15.03442845524162}, {
             16.419865659827565`, 14.740652274297496`}, {16.20964539334998, 
             14.4548799559112}, {16.137722214344528`, 14.358594413123642`}}]}, 
           {Arrowheads[{{0.04, 1.}}], 
            ArrowBox[{{16.087765561116548`, 14.291716064051485`}, {
             16.002158476911262`, 14.177111500082734`}, {15.7974049105114, 
             13.907346906812101`}, {15.595384694150397`, 
             13.645586176099295`}, {15.396097827828257`, 
             13.391829307944318`}, {15.199406296020772`, 
             13.145348092264681`}, {15.005172083203743`, 
             12.905414318977888`}, {14.813395189377164`, 
             12.672027988083938`}, {14.624075614541036`, 
             12.445189099582837`}, {14.437213358695363`, 12.22489765347458}, {
             14.252808421840143`, 12.01115364975917}, {14.070860803975371`, 
             11.8039570884366}, {13.980481557879479`, 11.702923683219689`}}]}, 
           {Arrowheads[{{0.039999999999999994`, 1.}}], 
            ArrowBox[{{13.924826158462627`, 11.64070746915849}, {
             13.891370505101056`, 11.60330796950688}, {13.714213717549283`, 
             11.408601927544872`}, {13.539266633652135`, 
             11.219234597125446`}, {13.366529253409613`, 
             11.035205978248596`}, {13.196001576821722`, 
             10.856516070914331`}, {13.027683603888459`, 
             10.683164875122648`}, {12.861575334609826`, 
             10.515152390873546`}, {12.69767676898582, 10.352478618167023`}, {
             12.535987907016441`, 10.19514355700308}, {12.277701840324813`, 
             9.95037775215837}, {12.024981253103544`, 9.7185788793166}, {
             11.777664222264319`, 9.498997356490255}, {11.546737118164687`, 
             9.300467860282895}}]}, 
           {Arrowheads[{{0.04, 1.}}], 
            ArrowBox[{{11.482743316322757`, 9.246868162832039}, {
             11.298593137378752`, 9.093488032933788}, {11.06651523715578, 
             8.90606106822864}, {10.839193200961601`, 8.727853125588865}, {
             10.616465105707897`, 8.558114623026949}, {10.398303624422196`, 
             8.396874286846552}, {10.184722844321508`, 8.244400322825543}, {
             9.975622963601758, 8.10030236818772}, {9.770904180458858, 
             7.9641900601568745`}, {9.570466693088735, 7.8356730359568125`}, {
             9.3742106996873, 7.714360932811326}, {9.182036398450482, 
             7.599863387944216}, {8.993843987574193, 7.4917900385792775`}, {
             8.739491816486042, 7.354159800478649}}]}, 
           {Arrowheads[{{0.039999999999999994`, 1.}}], 
            ArrowBox[{{8.666073929894015, 7.314433301706189}, {
             8.629160885111428, 7.294459612782237}, {8.279606950676351, 
             7.120983397902358}, {7.9445168459144915`, 6.969185752470986}, {
             7.623225232471384, 6.8368910350194705`}, {7.315180629907149, 
             6.722484815988001}, {7.019896619447394, 6.62467335833611}, {
             6.736805455235871, 6.541762059374153}, {6.465339391416333, 
             6.4720563164124885`}, {6.0983170499736445`, 6.393798970828106}, {
             5.752783984819079, 6.337792106582872}, {5.5031228600432, 
             6.309130549305553}}]}, 
           {Arrowheads[{{0.007061720192746503, 1.}}], 
            ArrowBox[{{5.420162711930451, 6.299908826038451}, {
             5.1206341597452845`, 6.278114731747959}, {4.8316089390189845`, 
             6.268977672390274}}]}}, 
          {GrayLevel[0], Thickness[Large], 
           {Arrowheads[{{0.04, 1.}}], 
            ArrowBox[{{6.652042192881742, 0.001}, {6.611896862036052, 
             0.05865266742400868}, {6.427903518890779, 0.3213743108729099}, {
             6.249105503288189, 0.5751239466836664}, {6.075502815228282, 
             0.8199015748562776}, {5.906814783607032, 1.0563257553299428`}, {
             5.742760737320409, 1.2850150480438596`}, {5.5833406763684135`, 
             1.505969452998029}, {5.428554600751046, 1.71918897019245}, {
             5.346537131937766, 1.8318054220779536`}, {5.265784140142483, 
             1.9423476962876831`}, {5.176196946687894, 2.0642119500004976`}, {
             5.08816629397507, 2.183569075325967}, {4.937418090772597, 
             2.3874506298133156`}, {4.791099237767387, 2.5843031981834605`}, {
             4.698215727062774, 2.7085652498874864`}}]}, 
           {Arrowheads[{{0.04, 1.}}], 
            ArrowBox[{{4.648233739886526, 2.7754246592892655`}, {
             4.511749582348765, 2.9569213765721436`}, {4.249093061381531, 
             3.303441514216801}, {4.0021054085280126`, 3.625881514842219}, {
             3.769878688839671, 3.925958840853532}, {3.551504967367969, 
             4.205390954655873}, {3.346651610971484, 4.464726336951024}, {
             3.154350010183184, 4.705715854549569}, {2.9735596189989435`, 
             4.930273279166825}, {2.803239891414636, 5.140312382518102}, {
             2.6428310883144306`, 5.336750523743358}, {2.5882981172097623`, 
             5.403002286655366}}]}, 
           {Arrowheads[{{0.017942945325515, 1.}}], 
            ArrowBox[{{2.535247121742096, 5.467453606705833}, {
             2.4920482173758076`, 5.519935683368053}, {2.3502628527846086`, 
             5.690927565185768}, {2.2168465687266727`, 5.850785872990076}, {
             1.9733905212434317`, 6.139587371762489}, {1.7582186329917575`, 
             6.391311390093312}, {1.5679788350538864`, 6.611009555686726}}]}}, 
          {GrayLevel[0], Thickness[Large], 
           {Arrowheads[{{0.04, 1.}}], 
            ArrowBox[{{20., 11.989914610300907`}, {19.782685718078987`, 
             11.770462295170553`}, {19.554840548299126`, 
             11.544110340035648`}, {19.32971794125448, 11.324242588749545`}, {
             19.107317896945048`, 11.110859041312242`}, {18.914411718857686`, 
             10.926171861748466`}, {18.72346057109886, 10.745926066432778`}, {
             18.534485023771957`, 10.57021372678297}, {18.3474233665668, 
             10.398758628545648`}, {18.114327894070847`, 
             10.195462726008094`}, {17.88427117952898, 9.998624113604617}, {
             17.65713860119564, 9.807784782773119}, {17.55217240571628, 
             9.721306167024094}}]}, 
           {Arrowheads[{{0.04, 1.}}], 
            ArrowBox[{{17.48774492276186, 9.668226225270963}, {
             17.432968366319347`, 9.623097403034302}, {17.219565649067007`, 
             9.446996791533147}, {17.008716043920295`, 9.27596195813061}, {
             16.80041955087921, 9.109992902826697}, {16.594676169943753`, 
             8.9490896256214}, {16.391485901113928`, 8.79325212651473}, {
             16.190848744389726`, 8.642480405506678}, {15.992764699771152`, 
             8.496774462597248}, {15.797233767258206`, 8.356134297786436}, {
             15.60413300171951, 8.220090866193623}, {15.413339458023682`, 
             8.088175122938177}, {15.224853136170722`, 7.960387068020099}, {
             15.038674036160636`, 7.836726701439393}, {14.803816220757465`, 
             7.685737562999177}}]}, 
           {Arrowheads[{{0.039999999999999994`, 1.}}], 
            ArrowBox[{{14.733598549581084`, 7.640594906554041}, {
             14.673237501669066`, 7.601789033290089}, {14.317029854548972`, 
             7.383362118490262}, {13.969607623581947`, 7.179886811601287}, {
             13.630527337549573`, 6.989803967184537}, {13.299788996451857`, 
             6.813113585240014}, {12.977392600288796`, 6.649815665767715}, {
             12.718807296113388`, 6.525519089503458}, {12.46559050661923, 
             6.409493185749418}, {12.217592658916079`, 6.3012405483363505`}, {
             11.974664180113697`, 6.200263771095013}, {11.767650291901143`, 
             6.118332469564171}}]}, 
           {Arrowheads[{{0.039999999999999994`, 1.}}], 
            ArrowBox[{{11.689735344976862`, 6.088379291115134}, {
             11.503417037650266`, 6.018148172450546}, {11.274799228208733`, 
             5.936014538708928}, {11.050652496107004`, 5.859167140462062}, {
             10.830949138184712`, 5.787623450127169}, {10.615698949659912`, 
             5.721559364301922}, {10.404808605209993`, 5.660715113087751}, {
             10.198184779512363`, 5.604830926586093}, {9.797363383083507, 
             5.506903668126034}, {9.412488157792493, 5.425699429733204}, {
             9.042951585404554, 5.35987863217193}, {8.688225624454107, 
             5.308523741893891}, {8.45908770282637, 5.282730239312855}}]}, 
           {Arrowheads[{{0.03572910052943768, 1.}}], 
            ArrowBox[{{8.37613478791034, 5.273392429971687}, {
             8.34768288751409, 5.270189668241578}, {8.020695987157433, 
             5.243431320557477}, {7.706741779072493, 5.2271861438756}, {
             7.4053566864421505`, 5.220610175053682}, {7.116002673081127, 
             5.222586211169805}, {6.838141702804146, 5.231997049302042}, {
             6.447394132519712, 5.258287897983777}, {6.07962923009404, 
             5.297655822081357}, {5.733359031212581, 5.3474432811798165`}, {
             5.407095571560792, 5.404992734864191}}]}}, 
          {GrayLevel[0], Thickness[Large], 
           {Arrowheads[{{0.039999999999999994`, 1.}}], 
            ArrowBox[{{14.362800441555818`, 20.}, {14.312925849929321`, 
             19.896136448431488`}, {14.130159547381654`, 19.52091225625564}, {
             13.983545946871423`, 19.220576515951166`}, {13.83846859027566, 
             18.926449705674887`}, {13.694944314174716`, 
             18.638654627575967`}, {13.552922608827533`, 
             18.356822875206927`}, {13.373393946495899`, 
             18.013167444618084`}, {13.196321880263477`, 17.67888266740693}, {
             13.021608880076084`, 17.353327533048716`}, {12.84928745595178, 
             17.03671571171836}, {12.843950757307718`, 
             17.026902044120124`}}]}, 
           {Arrowheads[{{0.04, 1.}}], 
            ArrowBox[{{12.804071095537134`, 16.953567240967583`}, {
             12.67490492801268, 16.71604327389219}, {12.502839610309291`, 
             16.403683211200185`}, {12.333091502841611`, 16.09963552364234}, {
             12.165660605609645`, 15.803900211218668`}, {12.000546918613392`, 
             15.516477273929162`}, {11.837750441852847`, 
             15.237366711773818`}, {11.67727117532802, 14.96656852475264}, {
             11.519109119038898`, 14.70408271286563}, {11.363139814535268`, 
             14.449128246333826`}, {11.2092388033669, 14.200924095378268`}, {
             11.125519266074772`, 14.067788077898918`}}]}, 
           {Arrowheads[{{0.04, 1.}}], 
            ArrowBox[{{11.08108232323656, 13.997121686399481`}, {
             11.057406085533795`, 13.959470259998955`}, {10.907641661035953`, 
             13.724766740195891`}, {10.759945529873377`, 
             13.496813535969073`}, {10.614317692046063`, 
             13.275610647318501`}, {10.470758147554015`, 13.06115807424418}, {
             10.329266896397229`, 12.8534558167461}, {10.18973313677942, 
             12.651861365119677`}, {10.052046066904303`, 
             12.455732209660315`}, {9.91620568677188, 12.265068350368015`}, {
             9.782211996382145, 12.079869787242774`}, {9.650064995735104, 
             11.900136520284596`}, {9.51976468483075, 11.725868549493477`}, {
             9.391311063669093, 11.557065874869421`}, {9.264704132250124, 
             11.393728496412425`}, {9.163078805458964, 
             11.265801101147316`}}]}, 
           {Arrowheads[{{0.04000000000000001, 1.}}], 
            ArrowBox[{{9.111154801072713, 11.200438431795043`}, {
             9.06369200457787, 11.14069159388267}, {8.867272479890993, 
             10.900776261352044`}, {8.675303315408945, 10.673200965386316`}, {
             8.487642268351177, 10.457184172551255`}, {8.30414709593714, 
             10.251944349412621`}, {8.124675555386286, 10.056699962536186`}, {
             7.94908540391806, 9.870669478487713}, {7.777234398751917, 
             9.693071363832972}, {7.609101432397897, 9.523951342681563}, {
             7.444702669763147, 9.363609679925807}, {7.2839517766627715`, 
             9.211646653305541}, {7.126762418911884, 9.067662540560619}, {
             6.822722972718995, 8.802032167656169}, {6.8079130099983916`, 
             8.7898864019754}}]}, 
           {Arrowheads[{{0.04, 1.}}], 
            ArrowBox[{{6.743366479049271, 8.73695128963215}, {
             6.531893657705339, 8.563520783131208}, {6.25372665550326, 
             8.350112638297738}, {5.987755779237365, 8.160467429835327}, {
             5.733412802666929, 7.9924005477140865`}, {5.490129499551223, 
             7.843727381904123}, {5.257439205804237, 7.712828148903032}, {
             5.034933292856943, 7.59840582322411}, {4.822130587744088, 
             7.498759931861025}, {4.618549917500414, 7.412190001807444}, {
             4.337255815351565, 7.307437490278157}, {4.073798262885006, 
             7.225865815414485}, {3.832354823929898, 7.16497118772449}}]}, 
           {Arrowheads[{{0.0018972607205488146`, 1.}}], 
            ArrowBox[{{3.750593712102831, 7.148162950712587}, {
             3.5953597048931107`, 7.1167659095152445`}}]}}, 
          {GrayLevel[0], Thickness[Large], 
           {Arrowheads[{{0.039999999999999994`, 1.}}], 
            ArrowBox[{{20., 6.239109622474629}, {19.837345968741676`, 
             6.1531945036003926`}, {19.626333758267265`, 6.044183917114067}, {
             19.417641849736132`, 5.938846629209086}, {19.21127024314829, 
             5.837182639885447}, {19.00717433971519, 5.736792637351529}, {
             18.80524987504071, 5.639669624709575}, {18.605520789186137`, 
             5.545890834001751}, {18.40791526196765, 5.455224569101554}, {
             18.00829010961639, 5.28699417126552}, {17.61744365340655, 
             5.130709947279257}, {17.23089040866003, 4.980124208164534}, {
             16.95421631189081, 4.878237151356485}}]}, 
           {Arrowheads[{{0.040000000000000015`, 1.}}], 
            ArrowBox[{{16.875882226581485`, 4.84939010895853}, {
             16.852923586840163`, 4.840935438792891}, {16.48335179769812, 
             4.712598288100877}, {16.121983650985083`, 4.594567405025043}, {
             15.768637448746762`, 4.486348358629536}, {15.42313149302887, 
             4.387446717978504}, {15.142499024269487`, 4.312405789936985}, {
             14.867101864620821`, 4.243400326364439}, {14.59682566981093, 
             4.180130109805124}, {14.331556095567878`, 4.122294922803302}, {
             14.071178797619732`, 4.069594547903236}, {13.815579431694552`, 
             4.021728767649185}, {13.65287296117216, 3.993632735642154}}]}, 
           {Arrowheads[{{0.04000000000000001, 1.}}], 
            ArrowBox[{{13.570613535797188`, 3.9794282394054963`}, {
             13.564643653520397`, 3.9783973645854083`}, {13.318257118825331`, 
             3.939300121256169}, {13.076368846709428`, 3.9043664011238945`}, {
             12.83894735269491, 3.8735962079335255`}, {12.605907537143077`, 
             3.8467952846530924`}, {12.377164300415227`, 3.823769374250627}, {
             12.152632542872656`, 3.8043242196941573`}, {11.93222716487666, 
             3.7882655639517147`}, {11.715863066788536`, 
             3.7753991499913293`}, {11.503455148969579`, 3.765530720781032}, {
             11.090281577557143`, 3.754509565375832}, {10.69220498805839, 
             3.7544318337408065`}, {10.308642402197503`, 
             3.7641709926713496`}, {10.244285334395787`, 
             3.7673797815202366`}}]}, 
           {Arrowheads[{{0.04, 1.}}], 
            ArrowBox[{{10.160912072548244`, 3.7715367016853376`}, {
             9.93901084169867, 3.7826005089628563`}, {9.582819845134312, 
             3.8089142609171827`}, {9.239631817847272, 3.84248921912559}, {
             8.908943081717354, 3.882473488817582}, {8.590249958624382, 
             3.928015175222663}, {8.366490860535947, 3.9641956895131027`}, {
             8.148706123164487, 4.002929433916315}, {7.936729281558662, 
             4.043972863262556}, {7.730393870767115, 4.087082432382075}, {
             7.333981481821479, 4.178525809261968}, {6.958137236716807, 
             4.275311203198021}, {6.871191097158802, 4.299984822514042}}]}, 
           {Arrowheads[{{0.00235399830601805, 1.}}], 
            ArrowBox[{{6.790885235527375, 4.322774060412488}, {
             6.601845373283673, 4.376419887820873}}]}}, 
          {GrayLevel[0], Thickness[Large], 
           {Arrowheads[{{0.04, 1.}}], 
            ArrowBox[{{9.765997060762954, 20.}, {9.694633406113413, 
             19.805493197981022`}, {9.56363454846831, 19.453368778403494`}, {
             9.459136423821423, 19.173103655896398`}, {9.355797964925888, 
             18.898696458541245`}, {9.25363270034386, 18.630267072009516`}, {
             9.152600044388851, 18.36745583928677}, {9.01998249896816, 
             18.03444290158434}, {8.889364802859157, 17.71095646736696}, {
             8.760659694126044, 17.39630214297814}, {8.633896260080755, 
             17.090711392970046`}, {8.550840267971768, 16.89027036900073}}]}, 
           {Arrowheads[{{0.04, 1.}}], 
            ArrowBox[{{8.518885019752545, 16.813151999674055`}, {
             8.509213868205443, 16.789812376970854`}, {8.386300875734362, 
             16.496837130414836`}, {8.265157282667518, 16.211785653301988`}, {
             8.145783089004908, 15.93465794563231}, {8.028178294746532, 
             15.665454007405803`}, {7.912342899892392, 15.40417383862247}, {
             7.798276904442487, 15.150817439282305`}, {7.685980308396814, 
             14.90538480938531}, {7.575351372413046, 14.66710203422082}, {
             7.46628835714885, 14.435195199078166`}, {7.358791262604228, 
             14.209664303957346`}, {7.252860088779177, 13.99050934885836}, {
             7.1484948356737, 13.777730333781216`}, {7.144901242206825, 
             13.770515026786057`}}]}, 
           {Arrowheads[{{0.04, 1.}}], 
            ArrowBox[{{7.107685800477052, 13.695792930501117`}, {
             7.045695503287797, 13.571327258725905`}, {6.944462091621464, 
             13.371300123692428`}, {6.844794600674706, 13.177648928680787`}, {
             6.649798376457497, 12.806954331967713`}, {6.4603478261537575`, 
             12.456723441831386`}, {6.27644294976349, 12.126956258271804`}, {
             6.098083747286695, 11.817652781288961`}, {5.958448346964827, 
             11.583172631480927`}, {5.822217603795956, 11.360833387589343`}, {
             5.689278456892958, 11.149883810613941`}, {5.559517845368715, 
             10.949572661554459`}, {5.457205361520519, 
             10.795796054157835`}}]}, 
           {Arrowheads[{{0.04, 1.}}], 
            ArrowBox[{{5.410576986067419, 10.726557833725968`}, {
             5.309079984908008, 10.577860691182186`}, {5.188176614197301, 
             10.404957391868862`}, {5.069999535316868, 10.239687564470398`}, {
             4.8417982624637155`, 9.93254436504953}, {4.624241505340041, 
             9.655922745482897}, {4.416790136533495, 9.406813647167718}, {
             4.218905028631722, 9.18220801150119}, {4.030166597091396, 
             8.980267004755085}, {3.850223567580061, 8.79982049312948}, {
             3.6786392780016683`, 8.638862467914066}, {3.5149770662601756`, 
             8.495386920398524}, {3.210045723206899, 8.255225657485147}, {
             3.1980326120030917`, 8.247117479898286}}]}, 
           {Arrowheads[{{0.015549524766263093`, 1.}}], 
            ArrowBox[{{3.1288411579431394`, 8.200417121640264}, {
             2.9326832322582614`, 8.068021502425546}, {2.560808899029226, 
             7.865856634258636}, {2.23837450775061, 7.736390752106187}, {
             1.9584806585270242`, 7.658096657954756}}]}}, 
          {GrayLevel[0], Thickness[Large], 
           {Arrowheads[{{0.04, 1.}}], 
            ArrowBox[{{10.047246557131563`, 0.001}, {9.874219315363886, 
             0.12219153748437428`}, {9.666665640674726, 0.2686814278379399}, {
             9.463554902209088, 0.41296272264108247`}, {9.264504326488339, 
             0.5550914549974505}, {9.06951391351248, 0.6950676249070435}, {
             8.878583663281507, 0.8328912323698617}, {8.691713575795426, 
             0.9685622773859051}, {8.508903651054231, 1.1020807599551738`}, {
             8.330153889057927, 1.2334466800776673`}, {8.155464289806512, 
             1.3626600377533864`}, {8.028140022360123, 1.457152131745282}, {
             7.902834632866059, 1.5505132586452786`}, {7.762985414413601, 
             1.6555561236875709`}, {7.625650618750534, 1.7591387112123742`}, {
             7.3495155462876705`, 1.968266940210477}}]}, 
           {Arrowheads[{{0.04000000000000001, 1.}}], 
            ArrowBox[{{7.28304301275188, 2.018762042248452}, {
             6.999709663366206, 2.2352143934336097`}, {6.706304733453167, 
             2.4614724776273684`}, {6.425943502059544, 2.679877390543221}, {
             6.157580715040488, 2.8908021195647224`}, {5.90017111825115, 
             3.0946196520754263`}, {5.653714711691528, 3.2913299880753333`}, {
             5.418211495361621, 3.4809331275644437`}, {5.1927798256173965`, 
             3.6638036847854876`}, {4.976538058814818, 3.8403162739811973`}, {
             4.769486194953886, 4.010470895151572}, {4.667910783456578, 
             4.094558368902406}}]}, 
           {Arrowheads[{{0.0232300986540649, 1.}}], 
            ArrowBox[{{4.603608503562003, 4.147789915721166}, {
             4.571624234034597, 4.174267548296611}, {4.399955369743783, 
             4.317437909772372}, {4.235300848369136, 4.455693601630262}, {
             4.077288240519376, 4.589209668379494}, {3.925545116803223, 
             4.718161154529287}, {3.639377604206624, 4.963070563067407}, {
             3.373818875449105, 5.191822183318338}, {3.1274929011403523`, 
             5.405295712437836}}]}}, 
          {GrayLevel[0], Thickness[Large], 
           {Arrowheads[{{0.04000000000000002, 1.}}], 
            ArrowBox[{{5.526688309327394, 20.}, {5.460196346771654, 
             19.716140953174516`}, {5.381696671919702, 19.385391750839915`}, {
             5.319586989613017, 19.12427326873113}, {5.258215793457554, 
             18.86864080566203}, {5.197592404778925, 18.61861024660226}, {
             5.137688859600294, 18.373833936642896`}, {5.055130581533705, 
             18.047637688084272`}, {4.97397613402261, 17.73128306266613}, {
             4.894156557712009, 17.4240005178926}, {4.81569483905357, 
             17.126046567928988`}, {4.741323113111783, 16.84324913256017}, {
             4.71922987176653, 16.760203864358896`}}]}, 
           {Arrowheads[{{0.04, 1.}}], 
            ArrowBox[{{4.6977683226846105`, 16.679533035136913`}, {
             4.668093612385692, 16.567990132171325`}, {4.5960063368753, 
             16.30026956676243}, {4.5250612865806055`, 16.040087436333508`}, {
             4.455258461501609, 15.787443740884552`}, {4.386597861638311, 
             15.542338480415555`}, {4.31907948699071, 15.304771654926526`}, {
             4.252703337558808, 15.07474326441746}, {4.1873979274850415`, 
             14.851488198231031`}, {4.12309177091185, 14.634241345709915`}, {
             4.059784867839233, 14.423002706854113`}, {3.99747721826719, 
             14.217772281663619`}, {3.8758596796248286`, 
             13.825336072278567`}, {3.7637365419730466`, 
             13.474151275411867`}}]}, 
           {Arrowheads[{{0.040000000000000015`, 1.}}], 
            ArrowBox[{{3.73783775659769, 13.394794143543281`}, {
             3.6443666227294442`, 13.110099787812805`}, {3.533993061241308, 
             12.782374853373284`}, {3.427118470520357, 12.473757914236204`}, {
             3.3237428505665925`, 12.184248970401566`}, {3.24350365783075, 
             11.966056023616764`}, {3.1653777326259966`, 
             11.759039983421857`}, {3.0892885972395603`, 
             11.562484493957696`}, {3.015159773958668, 11.375673199365128`}, {
             2.872477152862421, 11.02841777135815}, {2.736718047635068, 
             10.711542852527693`}, {2.6075694545977357`, 
             10.422732004819137`}, {2.5405608589044175`, 
             10.280111288484015`}}]}, 
           {Arrowheads[{{0.02594244984176752, 1.}}], 
            ArrowBox[{{2.5050631014926164`, 10.204558062245217`}, {
             2.4848891232277284`, 10.161619880931347`}, {2.3683213615571277`, 
             9.925402270121328}, {2.2575104776180135`, 9.711274961646081}, {
             2.0521306720397776`, 9.343322547283854}, {1.8666923647040823`, 
             9.045825229012543}, {1.6991945955132393`, 8.806333969754093}, {
             1.547889834549417, 8.614512173462481}, {1.340137498778235, 
             8.39104267252051}}]}}, 
          {GrayLevel[0], Thickness[Large], 
           {Arrowheads[{{0.03999999999999999, 1.}}], 
            ArrowBox[{{20., 1.598529470868351}, {19.871017273687144`, 
             1.5807697654549338`}, {19.53002603404722, 1.5384788919262333`}, {
             19.194948213274518`, 1.501452344809715}, {18.865680037845305`, 
             1.4694655344185235`}, {18.539316685087837`, 1.439998592389995}, {
             18.218659735659596`, 1.4153492737509983`}, {17.881211398183556`, 
             1.3984572169090939`}, {17.5500793986755, 1.3863307203152277`}, {
             17.222046644452423`, 1.376475529718988}, {16.90021238079931, 
             1.3711629511180012`}, {16.67145697028249, 
             1.3704447051249224`}}]}, 
           {Arrowheads[{{0.039999999999999994`, 1.}}], 
            ArrowBox[{{16.58798055396994, 1.370182605962338}, {
             16.584459235873673`, 1.3701715497315488`}, {16.274669837833034`, 
             1.3732798907789117`}, {15.970731851618497`, 
             1.3802853860692874`}, {15.672532942171166`, 
             1.3909854474118728`}, {15.421117204646123`, 
             1.4030772898577968`}, {15.173821799047165`, 
             1.4177212695683425`}, {14.930568244376996`, 
             1.4347808814783682`}, {14.691278059638305`, 
             1.4541196205227307`}, {14.455872763833801`, 
             1.4756009816362878`}, {14.224273875966173`, 
             1.4990884597538967`}, {13.996402915038122`, 
             1.5244455498104144`}, {13.772181400052345`, 
             1.5515357467406985`}, {13.551571202828452`, 
             1.5803228157432894`}, {13.33454661143741, 1.6108013744055532`}, {
             13.261322235747016`, 1.621803892744889}}]}, 
           {Arrowheads[{{0.039999999999999994`, 1.}}], 
            ArrowBox[{{13.178772088198249`, 1.6342076791036892`}, {
             13.121047769258954`, 1.6428811962455852`}, {12.911014819672817`, 
             1.6764720547814815`}, {12.501107171796436`, 
             1.7478259760132495`}, {12.104344814846144`, 
             1.8241413262456228`}, {11.720319414661663`, 
             1.9049165985407854`}, {11.348662933540929`, 
             1.9897761744851614`}, {10.988956963209112`, 2.078187075009876}, {
             10.640783095391397`, 2.1696163210460533`}, {10.303782074983692`, 
             2.263680917879506}, {9.977628448693764, 2.360083576141582}, {
             9.926199084217002, 2.37610445319098}}]}, 
           {Arrowheads[{{0.028191612353069384`, 1.}}], 
            ArrowBox[{{9.846499743501901, 2.4009317741486726`}, {
             9.661954510964563, 2.4584198747817103`}, {9.356392556239042, 
             2.5582853927493185`}, {9.121604973001881, 2.638220400062436}, {
             8.892841551146278, 2.718903343752971}, {8.669941496709988, 
             2.8001827555578798`}, {8.452744015730772, 2.8819071672141208`}, {
             8.241088314246392, 2.9639251104586513`}, {8.034813598294596, 
             3.0460851170284275`}, {7.833759073913149, 3.1282357186604077`}, {
             7.637763947139808, 3.2102254470915472`}}]}}, 
          {GrayLevel[0], Thickness[Large], 
           {Arrowheads[{{0.04000000000000002, 1.}}], 
            ArrowBox[{{1.5141628200594073`, 20.}, {1.513575048090693, 
             19.991847453710268`}, {1.490138846172073, 19.670055635967525`}, {
             1.4671383139245346`, 19.357580914340797`}, {1.4486304351896575`, 
             19.106583648007764`}, {1.430384663958311, 18.86100372276868}, {
             1.412405088246818, 18.62096252689179}, {1.3946794440062082`, 
             18.38609589557234}, {1.3674470230871447`, 18.03562576802531}, {
             1.3408324728951542`, 17.6973122307991}, {1.3147952902660163`, 
             17.37005386784586}, {1.2893489762544716`, 17.05421781784822}, {
             1.2679486535361932`, 16.788100739348}, {1.2584232756871592`, 
             16.670748642963975`}}]}, 
           {Arrowheads[{{0.04, 1.}}], 
            ArrowBox[{{1.2516697380083175`, 16.58754545489297}, {
             1.2469333556706, 16.529193502307304`}, {1.2263030826576915`, 
             16.277496106726137`}, {1.206057834497468, 16.033008552604493`}, {
             1.1861976111899295`, 15.79573083994238}, {1.1667224127350762`, 
             15.56566296873979}, {1.1476322391329075`, 15.34280493899673}, {
             1.1289270903834239`, 15.127156750713192`}, {1.0925560392815996`, 
             14.714420790628933`}, {1.057493431268691, 14.324385980591254`}, {
             1.0237392663446983`, 13.957052320600148`}, {0.9912935445096216, 
             13.612419810655622`}, {0.9600588498601648, 13.28806068548409}, {
             0.9574483038531726, 13.261495651332808`}}]}, 
           {Arrowheads[{{0.039999999999999994`, 1.}}], 
            ArrowBox[{{0.949284360532451, 13.178418995130153`}, {
             0.929937766493032, 12.981547179811978`}, {0.9009302944082235, 
             12.692879293639283`}, {0.8730364336057386, 
             12.422057026966003`}, {0.8312872695651099, 12.03016335066094}, {
             0.7920089639017295, 11.675960747928904`}, {0.7549772716708847, 
             11.35409191450902}, {0.719967947927863, 11.059199546140412`}, {
             0.6868757987775009, 10.789206015320225`}, {0.6556636594958059, 
             10.543907795550187`}, {0.626209328894822, 10.320758734076296`}, {
             0.598390605786593, 10.11721267814455}, {0.5615595472667517, 
             9.86223580780496}}]}, 
           {Arrowheads[{{0.013937183645622237`, 1.}}], 
            ArrowBox[{{0.5496252979065451, 9.779616473091068}, {
             0.5473366283996977, 9.763772296693496}, {0.501855020037716, 
             9.47327207876901}, {0.4613044441857832, 9.23466226639514}, {
             0.4251316606631353, 9.038671578448985}, {0.3378963938324032, 
             8.635959263865812}}]}}, 
          {GrayLevel[0], Thickness[Large], 
           {Arrowheads[{{0.04, 1.}}], 
            ArrowBox[{{1.3429192110679091`, 0.001}, {1.3277108507699324`, 
             0.17236198449030554`}, {1.306261463185975, 0.4106680867316652}, {
             1.2851687727539993`, 0.6419254174085417}, {1.2644327794740051`, 
             0.8661339765209348}, {1.2440534833459929`, 
             1.0832937640688447`}, {1.2345611010351023`, 
             1.1836805852057322`}, {1.2251450564400215`, 
             1.2826087448419774`}, {1.215493003651375, 1.3826869017610621`}, {
             1.2059214076390663`, 1.4812739047904386`}, {1.1651575611311689`, 
             1.8955353156211312`}, {1.125857055757111, 2.2835156758436708`}, {
             1.0879723367279794`, 2.646858844338815}, {1.0514558492548596`, 
             2.987208679987321}, {1.0162625602466786`, 3.3060049437370624`}, {
             1.0142439563044048`, 3.3237823100591988`}}]}, 
           {Arrowheads[{{0.04, 1.}}], 
            ArrowBox[{{1.0048257594798435`, 3.406726136501749}, {
             0.9823474366123632, 3.6046873965359136`}, {0.9472125036986365, 
             3.904556226707108}, {0.9134746583607656, 4.183502935370027}, {
             0.8810673645019165, 4.443538699910023}, {0.8499240860252553, 
             4.686674697712448}, {0.820001339133894, 4.913951964928158}, {
             0.7912688127737704, 5.125857171288295}, {0.7636797299622899, 
             5.32356994454864}, {0.737187313716858, 5.508269912464977}, {
             0.6873363248239066, 5.84160678508683}, {0.6414035338944507, 
             6.131818494796258}, {0.5990898297001923, 6.384747527721865}, {
             0.560124777900074, 6.605256571377484}, {0.5396862466931353, 
             6.712558685238702}}]}, 
           {Arrowheads[{{0.0016320836916265144`, 1.}}], 
            ArrowBox[{{0.5240666969084126, 6.7945611878888075`}, {
             0.49857428443421836`, 6.928396135136605}}]}}, 
          {GrayLevel[0], Thickness[Large], 
           {Arrowheads[{{0.04, 1.}}], 
            ArrowBox[{{4.85166982130289, 0.001}, {4.818305927100534, 
             0.0763783026672176}, {4.723436509344426, 0.2890505009881294}, {
             4.630470270794996, 0.49575872585962144`}, {4.539407211452245, 
             0.6965029772816935}, {4.502499977104249, 0.7775010818457742}, {
             4.4658991960518, 0.8575591318857181}, {4.4285700517615325`, 
             0.9386663759098354}, {4.391559773121998, 1.0188117631873739`}, {
             4.211232053092006, 1.4063109025567688`}, {4.0384740852460315`, 
             1.771420359196914}, {3.8729769389919193`, 2.1154726995813444`}, {
             3.7144316837375144`, 2.4398004901835972`}, {3.5625540295476075`, 
             2.7455731834211647`}, {3.424472642065596, 3.019266874337974}}]}, 
           {Arrowheads[{{0.025397684956119094`, 1.}}], 
            ArrowBox[{{3.3864496563749795`, 3.0935809254650053`}, {
             3.2646997855760267`, 3.33071926655341}, {3.1194705076075193`, 
             3.608637284923676}, {2.9809393260142394`, 3.8694331887391504`}, {
             2.848673714228957, 4.1148258799166415`}, {2.722411725479382, 
             4.345713937983021}, {2.6019888871617614`, 4.562527186813767}, {
             2.4871188839616694`, 4.7662813948485985`}, {2.3775154005646817`, 
             4.957992330527232}}]}}, 
          {GrayLevel[0], Thickness[Large], 
           {Arrowheads[{{0.04000000000000001, 1.}}], 
            ArrowBox[{{13.24246831292909, 0.001}, {12.903614589425331`, 
             0.1242765667492235}, {12.561355901203203`, 0.2529382583516132}, {
             12.22803459784517, 0.38188541029379364`}, {11.903650679351237`, 
             0.5111180225757647}, {11.588204145721402`, 0.6406360951975264}, {
             11.426424081218133`, 0.7080895605582259}, {11.266931094186802`, 
             0.7755229749207981}, {11.094127845166911`, 0.8506454685830326}, {
             10.92400869515953, 0.9256361919206174}, {10.603036874446515`, 
             1.0687765320797245`}, {10.291338461720635`, 
             1.2111326478526472`}, {10.156951843917316`, 
             1.274042021619273}}]}, 
           {Arrowheads[{{0.039999999999999994`, 1.}}], 
            ArrowBox[{{10.081348776808406`, 1.3094335039290559`}, {
             9.9889134569819, 1.3527045392393864`}, {9.695761860230299, 
             1.4934922062399418`}, {9.411353625367394, 1.633233874010815}, {
             9.135158706294742, 1.7716677677085078`}, {8.867177103012343, 
             1.9087938873330204`}, {8.607408815520195, 2.0446122328843526`}, {
             8.355383770036484, 2.1789443243019866`}, {8.110631892779391, 
             2.311611681525405}, {7.873153183748918, 2.4426143045546076`}, {
             7.642947642945063, 2.5719521933895946`}, {7.2772436503571, 
             2.7824531189532387`}, {7.13041345721048, 2.8693227478013115`}}]}, 
           {Arrowheads[{{0.023044713577329835`, 1.}}], 
            ArrowBox[{{7.058568839670269, 2.911828414563036}, {
             6.929781803006165, 2.9880231115507474`}, {6.599280518338744, 
             3.1882704244894278`}, {6.284458213801314, 3.382803311076588}, {
             5.984631145064538, 3.571598521732981}, {5.699457189641462, 
             3.7548433766584717`}, {5.428167197742149, 
             3.9324619838290333`}}]}}, 
          {GrayLevel[0], Thickness[Large], 
           {Arrowheads[{{0.04, 1.}}], 
            ArrowBox[{{20., 17.69808486220005}, {19.846381178963377`, 
             17.46722042663722}, {19.652740461972368`, 17.179394262873593`}, {
             19.461038948142054`, 16.897753465640996`}, {19.271217795224857`, 
             16.621950714687312`}, {19.039806508368734`, 16.29815528668169}, {
             18.811249736124918`, 15.982883433155227`}, {18.585445044505917`, 
             15.675588295609042`}, {18.362426578174233`, 
             15.376452160209434`}, {18.13141315877008, 15.066387482585332`}, {
             18.064600339859293`, 14.977932127061225`}}]}, 
           {Arrowheads[{{0.04, 1.}}], 
            ArrowBox[{{18.014287389839456`, 14.911321408429314`}, {
             17.90324138394615, 14.764304502228416`}, {17.67791125370244, 
             14.470203219138684`}, {17.45542276803895, 14.184083633316137`}, {
             17.235775926955686`, 13.905945744760778`}, {17.01897073045264, 
             13.635789553472602`}, {16.805007178529817`, 13.37361505945161}, {
             16.593885271187215`, 13.119422262697805`}, {16.38546401493858, 
             12.8724928521565}, {16.179602416297662`, 12.632108516773005`}, {
             15.976300475264459`, 12.398269256547323`}, {15.908266962076215`, 
             12.321237045527537`}}]}, 
           {Arrowheads[{{0.040000000000000015`, 1.}}], 
            ArrowBox[{{15.853007703490622`, 12.258668721937012`}, {
             15.775558191838972`, 12.170975071479457`}, {15.5773755660212, 
             11.950225961569409`}, {15.381752597811143`, 11.73602192681717}, {
             15.1886892872088, 11.52836296722274}, {14.998185634214176`, 
             11.327249082786128`}, {14.810114901371831`, 
             11.132082514607134`}, {14.624350351226326`, 10.94226550378556}, {
             14.44089198377767, 10.757798050321409`}, {14.259739799025853`, 
             10.57868015421468}, {14.080893796970884`, 10.404911815465372`}, {
             13.904353977612754`, 10.236493034073487`}, {13.730120340951473`, 
             10.073423810039024`}, {13.558192886987031`, 9.915704143361983}, {
             13.514993821191348`, 9.877123189333163}}]}, 
           {Arrowheads[{{0.04, 1.}}], 
            ArrowBox[{{13.452732729761806`, 9.821517998295274}, {
             13.283097431565205`, 9.670017230377226}, {13.013830393307211`, 
             9.437366549379941}, {12.750225187522256`, 9.217006669150548}, {
             12.492115229519534`, 9.008192158469456}, {12.239333934608254`, 
             8.810177586117089}, {11.991714718097615`, 8.622217520873857}, {
             11.749090995296822`, 8.443566531520181}, {11.511296181515071`, 
             8.273479186836475}, {11.278301241113896`, 8.111979364515056}, {
             11.050119461240165`, 7.9593276526826715`}, {10.82664774138107, 
             7.815133685771382}, {10.800685655040528`, 7.798986133220398}}]}, 
           {Arrowheads[{{0.04, 1.}}], 
            ArrowBox[{{10.729800979040636`, 7.754898226888294}, {
             10.607782981023817`, 7.679007098213255}, {10.393422079655604`, 
             7.5505575244403484`}, {10.183461936763631`, 7.429394598884725}, {
             9.977799451835098, 7.315127955978449}, {9.776331524357204, 
             7.207367230153581}, {9.578991647511932, 7.105975036286087}, {
             9.385724574079665, 7.0108918293885205`}, {9.196444092945192, 
             6.921844004097821}, {9.011063992993307, 6.838557955050925}, {
             8.651660092176465, 6.688176764236318}, {8.30682318270748, 
             6.5575594140402265`}, {7.975980101726613, 6.445080103024626}, {
             7.706101522606071, 6.3637435563887}}]}, 
           {Arrowheads[{{0.0033666246475151495`, 1.}}], 
            ArrowBox[{{7.625860432433034, 6.340769985436562}, {
             7.3541658861732655`, 6.2689171722300765`}}]}}, 
          {GrayLevel[0], Thickness[Large], 
           {Arrowheads[{{0.039999999999999994`, 1.}}], 
            ArrowBox[{{20., 13.716980332188928`}, {19.864785031250335`, 
             13.55880996193591}, {19.669405810842473`, 13.333088294717331`}, {
             19.475996483591803`, 13.112575362251714`}, {19.284496994563913`, 
             12.896968734384266`}, {19.049727765817067`, 
             12.643771329435236`}, {18.81789133095894, 12.397798900842957`}, {
             18.58888134802418, 12.15856971820072}, {18.36273326433457, 
             11.926244358310763`}, {18.13675738702311, 11.693859109126937`}, {
             17.913499825781575`, 11.467752328758948`}, {17.722150433833235`, 
             11.277019773581284`}}]}, 
           {Arrowheads[{{0.04, 1.}}], 
            ArrowBox[{{17.662781982422565`, 11.218337168397092`}, {
             17.475139651508275`, 11.034374174470482`}, {17.260037038476515`, 
             10.827102800550007`}, {17.04765274151468, 10.626109895445367`}, {
             16.837986760622762`, 10.431395459156567`}, {16.631039095800777`, 
             10.242959491683605`}, {16.426678025423605`, 10.06023253755246}, {
             16.224771827866146`, 9.882645141289114}, {16.025320503128395`, 
             9.710197302893569}, {15.828324051210355`, 9.54288902236582}, {
             15.633782472112028`, 9.380720299705871}, {15.441695765833408`, 
             9.22369113491372}, {15.2520639323745, 9.071801527989368}, {
             15.165765846776294`, 9.004142301919153}}]}, 
           {Arrowheads[{{0.040000000000000015`, 1.}}], 
            ArrowBox[{{15.100072377071228`, 8.952637459287923}, {
             15.064886971735303`, 8.925051478932815}, {14.880046168246912`, 
             8.782966754474211}, {14.69742280624042, 8.645073121343703}, {
             14.51701688571583, 8.511370579541294}, {14.338828406673137`, 
             8.381859129066983}, {13.989103773033454`, 8.135409502102654}, {
             13.64824890532137, 7.9057242404507155`}, {13.375891856764028`, 
             7.730014987767933}, {13.10919979624418, 7.564606059474992}, {
             12.848014265528278`, 7.408897664363099}, {12.592176806382767`, 
             7.26229001122346}, {12.341528960574092`, 7.12418330884728}, {
             12.318879718783487`, 7.112176564462882}}]}, 
           {Arrowheads[{{0.04000000000000001, 1.}}], 
            ArrowBox[{{12.245125421806849`, 7.073078169945462}, {
             12.095912269868702`, 6.993977766025766}, {11.855168276033044`, 
             6.871073591550125}, {11.619138520833564`, 6.754870994211562}, {
             11.387794088103018`, 6.645388159217855}, {11.161145920771485`, 
             6.5428334183664925`}, {10.939095349251403`, 6.446892200333253}, {
             10.721543703955204`, 6.357249933793913}, {10.508392315295326`, 
             6.27359204742425}, {10.299542513684205`, 6.195603969900042}, {
             10.094895629534275`, 6.122971129897064}, {9.894352993257971, 
             6.055378956091096}, {9.505333441169949, 5.934938059645541}, {
             9.151284018445516, 5.838424015822747}}]}, 
           {Arrowheads[{{0.011874842470428313`, 1.}}], 
            ArrowBox[{{9.070220820125714, 5.818531664340441}, {
             8.773469465572852, 5.748243733186284}, {8.429299451852398, 
             5.678465284051728}, {8.098864034612324, 5.622508175253112}}]}}, 
          {GrayLevel[0], Thickness[Large], 
           {Arrowheads[{{0.039999999999999994`, 1.}}], 
            ArrowBox[{{15.599386046434637`, 20.}, {15.519199592538978`, 
             19.840971283913696`}, {15.361664639633236`, 
             19.531908247621715`}, {15.205742541909702`, 
             19.229134776536927`}, {15.011412110580673`, 
             18.864849571153815`}, {14.819643337582267`, 
             18.510175767335568`}, {14.630338076897434`, 
             18.164476490284684`}, {14.443529043865194`, 17.82796403160033}, {
             14.251210327092783`, 17.481282003464045`}, {14.061398059531506`, 
             17.143453581734324`}, {14.014661903578993`, 
             17.06136847402747}}]}, 
           {Arrowheads[{{0.039999999999999994`, 1.}}], 
            ArrowBox[{{13.9733588518549, 16.988825805930446`}, {
             13.874092241181362`, 16.814478766411177`}, {13.689292872042351`, 
             16.494357557494602`}, {13.50699995211448, 16.183089954984595`}, {
             13.327213481397742`, 15.880675958881167`}, {13.149933459892134`, 
             15.587115569184302`}, {12.975159887597663`, 15.30240878589401}, {
             12.802760744488443`, 15.025737708590903`}, {12.632604010538593`, 
             14.7562844368556}, {12.464689685748109`, 14.494048970688093`}, {
             12.299017770116993`, 14.23903131008839}, {12.23344522665215, 
             14.139606994886957`}}]}, 
           {Arrowheads[{{0.04000000000000002, 1.}}], 
            ArrowBox[{{12.187485861879669`, 14.069921145777773`}, {
             12.135588263645246`, 13.99123145505649}, {11.974401166332871`, 
             13.750649405592387`}, {11.815456478179861`, 
             13.517285161696087`}, {11.65875419918622, 13.291138723367586`}, {
             11.504176508153257`, 13.071534691622015`}, {11.351605583882284`, 
             12.857797667474495`}, {11.201041426373294`, 
             12.649927650925026`}, {11.052484035626293`, 12.44792464197361}, {
             10.90593341164128, 12.25178864062025}, {10.761389554418257`, 
             12.06151964686494}, {10.618852463957216`, 11.87711766070768}, {
             10.478322140258165`, 11.698582682148476`}, {10.254911909848389`, 
             11.421536508170124`}, {10.217084232120747`, 
             11.375999389690103`}}]}, 
           {Arrowheads[{{0.04000000000000001, 1.}}], 
            ArrowBox[{{10.163743530832916`, 11.311787627819863`}, {
             10.03650603835463, 11.158618596091257`}, {9.822952653629143, 
             10.909003289499285`}, {9.614099883524183, 10.671864931981611`}, {
             9.409795855892003, 10.446377867125644`}, {9.209888698584862, 
             10.23171643851879}, {9.014226539455011, 10.027054989748452`}, {
             8.822657506354707, 9.831567864402043}, {8.635158107164015, 
             9.645296185447727}, {8.451744351310023, 9.4685477772016}, {
             8.272323618965512, 9.30089703527296}, {8.096803290303269, 
             9.141918355271102}, {7.925090745496073, 8.991186132805323}, {
             7.840448239923491, 8.919182769907813}}]}, 
           {Arrowheads[{{0.03241817536431893, 1.}}], 
            ArrowBox[{{7.77686518345697, 8.86509417862709}, {
             7.757093364716711, 8.84827476348492}, {7.592718528137966, 
             8.712758642919189}, {7.43187361593262, 8.584212166717426}, {
             7.12055335062445, 8.347559098180001}, {6.822627741346338, 
             8.136848872990884}, {6.537484628301572, 7.9497338288847335`}, {
             6.264511851693438, 7.783866303596216}, {6.003205125965314, 
             7.6375028456751055`}, {5.753121807983483, 7.5092452669941}, {
             5.513742201585597, 7.397263800272242}}]}}, 
          {GrayLevel[0], Thickness[Large], 
           {Arrowheads[{{0.040000000000000015`, 1.}}], 
            ArrowBox[{{20., 10.43217897418539}, {19.948221386550237`, 
             10.385671071242365`}, {19.750024578392765`, 
             10.210197453720394`}, {19.553844369835147`, 
             10.039153866709416`}, {19.359618827764255`, 9.872272873138698}, {
             19.119889292765446`, 9.676419068305757}, {18.883203373121887`, 
             9.48675911719379}, {18.64944914956894, 9.302860919732598}, {
             18.418663928528158`, 9.124868509278917}, {18.198105232445577`, 
             8.9544946832777}, {17.98012844062808, 8.789028692628776}, {
             17.76473355307566, 8.628470537332145}, {17.551920569788322`, 
             8.472820217387808}, {17.387756614299363`, 8.355109350631313}}]}, 
           {Arrowheads[{{0.04000000000000001, 1.}}], 
            ArrowBox[{{17.31976518397819, 8.30668001405225}, {
             17.134040316008893`, 8.176243083556018}, {16.9289730455168, 
             8.035316269668565}, {16.726487679289782`, 7.899297291133403}, {
             16.526462585252457`, 7.767737716144151}, {16.328776131329427`, 
             7.64018911289442}, {16.13342831752069, 7.51665148138421}, {
             15.940419143826244`, 7.397124821613521}, {15.7497486102461, 
             7.281609133582355}, {15.561416716780249`, 7.170104417290711}, {
             15.37542346342869, 7.062610672738588}, {15.191768850191432`, 
             6.959127899925986}, {14.83103576304599, 6.7626995804168}, {
             14.478777674330118`, 6.579323769660605}, {14.468706909788407`, 
             6.57433432742535}}]}, 
           {Arrowheads[{{0.04, 1.}}], 
            ArrowBox[{{14.393906977582304`, 6.537275577873855}, {
             14.134994584043818`, 6.4090004676574015`}, {13.799686492187087`, 
             6.25172967440719}, {13.529907397534917`, 6.1318355296103295`}, {
             13.265615703725086`, 6.020050008258677}, {13.006661791752599`, 
             5.915891471063452}, {12.752896042612475`, 5.818878278735882}, {
             12.504168837299725`, 5.72852879198719}, {12.260330556809352`, 
             5.644361371528602}, {12.021231582136371`, 5.565894378071338}, {
             11.786722294275792`, 5.492646172326623}, {11.556773967668306`, 
             5.424629775959183}, {11.331395074737886`, 5.362010414004047}, {
             11.279940857866842`, 5.348622812205401}}]}, 
           {Arrowheads[{{0.03148368208290712, 1.}}], 
            ArrowBox[{{11.199153740956737`, 5.32760323757338}, {
             11.110491793454468`, 5.304534752227902}, {10.893970301788002`, 
             5.251949456397434}, {10.473697399185653`, 5.160436625640267}, {
             10.069825790690357`, 5.085445247866033}, {9.681741880162651, 
             5.025656718995284}, {9.308910345806515, 4.98015704625548}, {
             8.950698022896628, 4.947526472740451}, {8.60647174670766, 
             4.9263452415440305`}}]}}, 
          {GrayLevel[0], Thickness[Large], 
           {Arrowheads[{{0.04, 1.}}], 
            ArrowBox[{{18.101489831246948`, 20.}, {17.931599188583327`, 
             19.69469676441219}, {17.75454833492297, 19.379794909104405`}, {
             17.537441171859967`, 19.006986094636225`}, {17.323066371735486`, 
             18.643740391534504`}, {17.111323832340876`, 18.28944524378417}, {
             16.902246921079026`, 17.944304836723582`}, {16.683530128557162`, 
             17.583043586827543`}, {16.46758201043884, 17.23091116904725}, {
             16.40236142155206, 17.12597189602218}}]}, 
           {Arrowheads[{{0.04000000000000001, 1.}}], 
            ArrowBox[{{16.358296970737946`, 17.055072636852508`}, {
             16.254402566724064`, 16.887907583382717`}, {16.04399179741283, 
             16.554032829833936`}, {15.836349702505139`, 16.22928690840091}, {
             15.631476282000989`, 15.913669819083637`}, {15.429371535900382`, 
             15.607181561882117`}, {15.23003546420332, 15.309822136796353`}, {
             15.033326507874799`, 15.020764678320361`}, {14.839103107879817`, 
             14.739182320948164`}, {14.647365264218372`, 
             14.465075064679759`}, {14.511615615994808`, 
             14.273821253274173`}}]}, 
           {Arrowheads[{{0.04, 1.}}], 
            ArrowBox[{{14.463298648666495`, 14.205748854722684`}, {
             14.458112976890465`, 14.198442909515144`}, {14.271346245896101`, 
             13.939285855454324`}, {14.087065071235273`, 
             13.687603902497298`}, {13.905269452907982`, 
             13.443397050644062`}, {13.725959390914234`, 
             13.206665299894622`}, {13.549008090534874`, 
             12.976722577656641`}, {13.374288757050754`, 
             12.752882811337795`}, {13.20180139046187, 12.535146000938074`}, {
             13.031545990768231`, 12.323512146457489`}, {12.86352255796983, 
             12.11798124789603}, {12.697731092066668`, 11.918553305253704`}, {
             12.534171593058746`, 11.725228318530505`}, {12.406376604183672`, 
             11.57692110134043}}]}, 
           {Arrowheads[{{0.04, 1.}}], 
            ArrowBox[{{12.351591957782768`, 11.51393871188984}, {
             12.11575831387517, 11.24686189290607}, {11.864266271947997`, 
             10.970485208353924`}, {11.618203287896025`, 10.70803066709448}, {
             11.377404714450734`, 10.458652702152213`}, {11.141705904343597`, 
             10.221505746551594`}, {10.910942210306095`, 9.9957442333171}, {
             10.684948985069704`, 9.780522595473203}, {10.463561581365903`, 
             9.574995266044377}, {10.246752947382909`, 9.37919505116157}, {
             10.034538368372546`, 9.193425025603867}, {9.990948334589667, 
             9.15645395599555}}]}, 
           {Arrowheads[{{0.03955464215091185, 1.}}], 
            ArrowBox[{{9.927286107115272, 9.102458571291333}, {
             9.826816702661711, 9.01724502536796}, {9.623486808577297, 
             8.85021488645054}, {9.424447544446203, 8.691894444848298}, {
             9.22959776859532, 8.541843536557927}, {9.038836339351546, 
             8.399621997576116}, {8.852062115041777, 8.264789663899556}, {
             8.669210921002763, 8.137195188470907}, {8.490229957035824, 
             8.016776090985424}, {8.315035143164714, 7.9032255075687114`}, {
             8.143542399413189, 7.79623657434637}, {7.811326802363884, 
             7.600716202987179}, {7.492910526077926, 7.427760065912638}, {
             7.187736941365793, 7.2755423083276805`}}]}}, 
          {GrayLevel[0], Thickness[Large], 
           {Arrowheads[{{0.03999999999999999, 1.}}], 
            ArrowBox[{{13.175407950364383`, 20.}, {13.10400705559555, 
             19.841588491394234`}, {12.967503837171684`, 19.54196173935743}, {
             12.832437566546988`, 19.248474886313186`}, {12.661287159396156`, 
             18.88938628169121}, {12.492497703113644`, 18.539998916007914`}, {
             12.325974662133326`, 18.19964978511785}, {12.161749548310581`, 
             17.868559890402828`}, {11.995002140815643`, 
             17.532109954201403`}, {11.830494777802013`, 17.20432248731061}, {
             11.723333593586695`, 16.99357263969673}}]}, 
           {Arrowheads[{{0.04000000000000001, 1.}}], 
            ArrowBox[{{11.685497930178274`, 16.919162671609097`}, {
             11.66822745926969, 16.885197489730455`}, {11.508200185218676`, 
             16.574734961460937`}, {11.350412955648967`, 16.27293490250205}, {
             11.194865770560565`, 15.979797312853805`}, {11.041558629953471`, 
             15.695322192516196`}, {10.890491533827685`, 15.41950954148922}, {
             10.74154275512067, 15.151544014361447`}, {10.594590566769899`, 
             14.890610265721444`}, {10.449634968775364`, 
             14.636708295569207`}, {10.30667596113707, 14.38983810390474}, {
             10.165713543855015`, 14.149999690728045`}, {10.073574974087387`, 
             13.99564181133296}}]}, 
           {Arrowheads[{{0.039999999999999994`, 1.}}], 
            ArrowBox[{{10.030789192400336`, 13.923963658023979`}, {
             10.026747716929203`, 13.917193056039114`}, {9.889778480359624, 
             13.691418199837953`}, {9.754805834146287, 13.47267512212456}, {
             9.621721574289484, 13.260293771614371`}, {9.490417496789512, 
             13.053604097022822`}, {9.360893601646367, 12.852606098349913`}, {
             9.233149888860051, 12.657299775595641`}, {9.107186358430564, 
             12.467685128760008`}, {8.983003010357905, 12.283762157843015`}, {
             8.860599844642074, 12.10553086284466}, {8.739976861283072, 
             11.932991243764944`}, {8.548724694392684, 11.665829719883462`}, {
             8.361887327404384, 11.412303273308737`}, {8.179326429070688, 
             11.171599984594922`}, {8.166908621675855, 
             11.155683552080419`}}]}, 
           {Arrowheads[{{0.04, 1.}}], 
            ArrowBox[{{8.115560031332349, 11.089867877305386`}, {
             8.000903668144106, 10.942907934296166`}, {7.826480713377151, 
             10.725415202966621`}, {7.655919233522333, 10.518309871160435`}, {
             7.489080897332166, 10.320780019431758`}, {7.325827373559159, 
             10.132013728334746`}, {7.1661387068787405`, 9.952060316300532}, {
             7.010031365327234, 9.781234098030101}, {6.857421652698497, 
             9.619120648482367}, {6.708225872786386, 9.465305542616242}, {
             6.41974132628747, 9.180912661764488}, {6.143908156181348, 
             8.924740055146152}, {5.880196946607112, 8.694702771044234}, {
             5.835967781173521, 8.658678400291802}}]}, 
           {Arrowheads[{{0.012362735042113517`, 1.}}], 
            ArrowBox[{{5.771243443019653, 8.60596084318886}, {
             5.628158369582851, 8.489418971234123}, {5.387242987277917, 
             8.306627925625722}, {5.156901361861653, 8.14406890412893}, {
             4.93668301500587, 8.000064078028402}}]}}, 
          {GrayLevel[0], Thickness[Large], 
           {Arrowheads[{{0.04000000000000001, 1.}}], 
            ArrowBox[{{10.869605218868973`, 20.}, {10.810581146144443`, 
             19.850046963514952`}, {10.695096366165416`, 19.55971759845978}, {
             10.580861728910891`, 19.275365091822593`}, {10.433535655485159`, 
             18.921127769574117`}, {10.28833888754818, 18.576676849361924`}, {
             10.145182198597832`, 18.241323060283495`}, {10.004095330801489`, 
             17.91529615930634}, {9.862754021979834, 17.588380063456405`}, {
             9.723372718151268, 17.269941016380457`}, {9.58595141931579, 
             16.959979018078506`}, {9.570022067686509, 
             16.924526383338762`}}]}, 
           {Arrowheads[{{0.04000000000000001, 1.}}], 
            ArrowBox[{{9.53580959428835, 16.84838252317697}, {9.4504901254734,
              16.658494068550542`}, {9.316988836624098, 
             16.365486167796572`}, {9.185447552767883, 16.080955315816592`}, {
             9.055866273904758, 15.804901512610602`}, {8.92824500003472, 
             15.537324758178604`}, {8.802473649106908, 15.277412416895396`}, {
             8.678442139070464, 15.024351853135775`}, {8.556150469925385, 
             14.77814306689974}, {8.435598641671675, 14.538786058187297`}, {
             8.31678665430933, 14.306280826998442`}, {8.199714507838353, 
             14.080627373333172`}, {8.08438220225874, 13.861825697191488`}, {
             8.075923347465197, 13.846042489908886`}}]}, 
           {Arrowheads[{{0.04, 1.}}], 
            ArrowBox[{{8.036490888913937, 13.77246625740843}, {
             7.970789737570494, 13.649875798573394`}, {7.858839691078839, 
             13.444113153449011`}, {7.748434640088998, 13.24387323778847}, {
             7.639574584600972, 13.049156051591769`}, {7.532259524614759, 
             12.859961594858905`}, {7.322264391147774, 12.4981408697847}, {
             7.118449239688048, 12.158411062565854`}, {6.958554884609091, 
             11.90024596143784}, {6.802469325899932, 11.655239501700361`}, {
             6.650069123094168, 11.422593942749074`}, {6.501230835725396, 
             11.20151154397964}, {6.355831023327209, 10.991194564787705`}, {
             6.305226913348003, 10.919839292443955`}}]}, 
           {Arrowheads[{{0.03816715107669497, 1.}}], 
            ArrowBox[{{6.256937237354464, 10.85174753105686}, {
             6.213746245433202, 10.790845264568926`}, {6.074853061576969, 
             10.599665902718959`}, {5.939028031292107, 10.416858738633456`}, {
             5.676549759768933, 10.076853175005931`}, {5.42604847744367, 
             9.770234430329023}, {5.1869318807548455`, 9.493777551482939}, {
             4.9586076661409795`, 9.244257585347885}, {4.740611771172349, 
             9.019675687137399}, {4.532553414065946, 8.818733645398357}, {
             4.333950212230365, 8.639257457010967}, {4.1443197830742005`, 
             8.47907311885543}}]}}, 
          {GrayLevel[0], Thickness[Large], 
           {Arrowheads[{{0.03999999999999999, 1.}}], 
            ArrowBox[{{20., 2.6936483900002104`}, {19.966625622487435`, 
             2.685797656783209}, {19.60551581949594, 2.603762526179091}, {
             19.251008301734977`, 2.528811530888187}, {18.88724830747458, 
             2.4631995149551367`}, {18.530435463799556`, 
             2.4043212505856615`}, {18.177030033723412`, 
             2.3486617821381337`}, {17.830439430845026`, 
             2.2994399055345007`}, {17.49053187516737, 2.2563614478574943`}, {
             17.157175586693416`, 2.219132236189847}, {16.83024456701574, 
             2.18748290740601}, {16.704148808041367`, 2.177124569150589}}]}, 
           {Arrowheads[{{0.040000000000000015`, 1.}}], 
            ArrowBox[{{16.62095221627178, 2.1702902517535807`}, {
             16.50961281772692, 2.161144098380435}, {16.23738461202878, 
             2.1425952191730406`}, {15.969744000822834`, 2.127786986330082}, {
             15.706601141242686`, 2.1165338800615308`}, {15.447866190421946`, 
             2.1086503805773553`}, {15.193449305494227`, 
             2.1039509680875272`}, {14.943260643593131`, 
             2.1022501228020163`}, {14.697210361852271`, 
             2.1033623249307927`}, {14.455208617405253`, 2.107102054683827}, {
             14.21721219037879, 2.1134192238211202`}, {13.98319220643593, 
             2.122305415348838}, {13.753080341014797`, 2.1336376163461948`}, {
             13.526808269553502`, 2.147292813892407}, {13.304307667490164`, 
             2.163147995066689}, {13.285306764327373`, 2.164705266735748}}]}, 
           {Arrowheads[{{0.038393654250522574`, 1.}}], 
            ArrowBox[{{13.202108892113445`, 2.1715239788893075`}, {
             13.085510210262903`, 2.1810801469482572`}, {12.870347573309836`, 
             2.2009662566163266`}, {12.65875143206908, 2.2226833111501123`}, {
             12.246068168468819`, 2.2714158559728856`}, {11.847043984382822`, 
             2.326761418229314}, {11.461203280451905`, 2.387991025559855}, {
             11.088070457316876`, 2.454375705604966}, {10.727238935061546`, 
             2.525387990509743}, {10.378341573451443`, 2.600615557850502}, {
             10.040961932649946`, 2.6795021534145333`}}]}}, 
          {GrayLevel[0], Thickness[Large], 
           {Arrowheads[{{0.04, 1.}}], 
            ArrowBox[{{8.045706841645305, 0.001}, {8.007902167728226, 
             0.040920578602832325`}, {7.808717392740689, 
             0.2510532760107815}, {7.614682827641497, 0.4555471806945842}, {
             7.549529825442714, 0.524176328993056}, {7.484942858049662, 
             0.5921877730798957}, {7.41894808864303, 0.6616378841394397}, {
             7.353544306533359, 0.7304444029021094}, {7.162268990462568, 
             0.9315875949807376}, {6.975916624385525, 1.1273846545751833`}, {
             6.794487208302234, 1.3178355816854475`}, {6.61798074221269, 
             1.502940376311529}, {6.4461471017742005`, 1.6829846976324738`}, {
             6.278736162644068, 1.8582542048273258`}, {6.115747924822297, 
             2.0287488978960866`}, {5.957182388308885, 2.1944687768387547`}, {
             5.802814467574402, 2.355668657820889}, {5.742520767338475, 
             2.4185839750981866`}}]}, 
           {Arrowheads[{{0.0206608239238131, 1.}}], 
            ArrowBox[{{5.684762775139755, 2.4788533297780786`}, {
             5.6524190770894185`, 2.512603357008046}, {5.505996216853937, 
             2.6652728744002285`}, {5.363545886867955, 2.8136772099974334`}, {
             5.206254384901211, 2.9773928566791605`}, {5.05383399844021, 
             3.135887826125002}, {4.906098245991707, 3.2893719379390705`}, {
             4.762860646062453, 3.438055011725475}, {4.489133977788714, 
             3.721857323631747}}]}}, 
          {GrayLevel[0], Thickness[Large], 
           {Arrowheads[{{0.04, 1.}}], 
            ArrowBox[{{8.685343524513566, 20.}, {8.667238613043246, 
             19.94546710002558}, {8.57238584961014, 19.66267060500784}, {
             8.478589284659561, 19.38570433574044}, {8.355381477644483, 
             19.034042110094795`}, {8.234041308360668, 18.692289996353075`}, {
             8.11448675854558, 18.359729915661237`}, {7.996745167620066, 
             18.0366012276373}, {7.880310934000072, 17.716736387944646`}, {
             7.76554564347301, 17.405207805881183`}, {7.652449296038883, 
             17.10201548144691}, {7.559711135206339, 16.856614365738498`}}]}, 
           {Arrowheads[{{0.04, 1.}}], 
            ArrowBox[{{7.530072522891515, 16.7785765516419}, {
             7.431263430449429, 16.52063960546593}, {7.323173912294104, 
             16.242456053919227`}, {7.216753337231711, 15.97260876000171}, {
             7.112001705262252, 15.711097723713383`}, {7.008821950899549, 
             15.45711009097421}, {6.907117008657422, 15.209833007704153`}, {
             6.80688687853587, 14.969266473903211`}, {6.708131560534895, 
             14.735410489571384`}, {6.610851054654496, 14.508265054708675`}, {
             6.515045360894674, 14.287830169315082`}, {6.420714479255425, 
             14.074105833390604`}, {6.327858409736754, 13.867092046935241`}, {
             6.249694882907011, 13.695356305051918`}}]}, 
           {Arrowheads[{{0.04000000000000001, 1.}}], 
            ArrowBox[{{6.2148879780918245`, 13.619482585577174`}, {
             6.14622878152987, 13.470550346017909`}, {6.057369741458839, 
             13.280360987452447`}, {5.96981455074275, 13.095559290149126`}, {
             5.7986157173753945`, 12.742118879328892`}, {5.632632281427802, 
             12.410229113557211`}, {5.502853554057373, 12.158585023468888`}, {
             5.376268644234256, 11.919705788418776`}, {5.252770288767753, 
             11.692805068225635`}, {5.132251224467158, 11.477096522708216`}, {
             5.0146041881417736`, 11.271793811685281`}, {4.899721916600901, 
             11.076110594975587`}, {4.787497146653837, 10.889260532397888`}, {
             4.677822615109881, 10.710457283770937`}, {4.652768575425401, 
             10.6710582217873}}]}, 
           {Arrowheads[{{0.03584032303921847, 1.}}], 
            ArrowBox[{{4.607974936108363, 10.600617390921295`}, {
             4.466101659438858, 10.377512690373305`}, {4.26433964330137, 
             10.076748243335423`}, {4.072026842574983, 9.8050162121179}, {
             3.888653533137261, 9.559168866181343}, {3.7138244282088557`, 
             9.337282999038631}, {3.5472096337778973`, 9.138135132232518}, {
             3.388397514873168, 8.959627127268414}, {3.2369764365234492`, 
             8.799660845651731}, {2.9550153139577207`, 8.529423823589894}, {
             2.698742091018057, 8.31556480830552}}]}}, 
          {GrayLevel[0], Thickness[Large], 
           {Arrowheads[{{0.03999999999999999, 1.}}], 
            ArrowBox[{{6.5536581581867885`, 20.}, {6.517414093566979, 
             19.864052810708312`}, {6.444102562507124, 19.591776718302135`}, {
             6.371635741861829, 19.325130749227224`}, {6.274219898885542, 
             18.97839066741848}, {6.178369835608162, 18.64168307776344}, {
             6.084012688486098, 18.314255499285267`}, {5.991172745367215, 
             17.996358758976243`}, {5.900998684169351, 17.68724030010315}, {
             5.812168078793547, 17.386230096861546`}, {5.724680929239802, 
             17.093328149251434`}, {5.638537235508117, 16.80853445727282}, {
             5.6330173588084005`, 16.790524254343072`}}]}, 
           {Arrowheads[{{0.04, 1.}}], 
            ArrowBox[{{5.608555964859645, 16.710711843137535`}, {
             5.5537369975984925`, 16.531849020925698`}, {5.470280215510926, 
             16.26327184021007}, {5.38816688924542, 16.002802915125937`}, {
             5.307397018801975, 15.750442245673295`}, {5.227889162993678, 
             15.505384092516831`}, {5.149561880633622, 15.266822716321231`}, {
             5.072415171721806, 15.034758117086493`}, {4.9964490362582294`, 
             14.80919029481262}, {4.921663474242893, 14.590119249499608`}, {
             4.848058485675796, 14.377544981147459`}, {4.775634070556938, 
             14.171467489756171`}, {4.7043902288863215`, 
             13.971886775325746`}, {4.565159157542277, 13.589607813357556`}, {
             4.548445963885325, 13.544878828944473`}}]}, 
           {Arrowheads[{{0.04, 1.}}], 
            ArrowBox[{{4.519227543627984, 13.466682507457952`}, {
             4.430080163296132, 13.228100231252956`}, {4.2991532461478865`, 
             12.887364029011948`}, {4.17237840609754, 12.56739920663453}, {
             4.073653063012182, 12.325463361172941`}, {3.9774510323459698`, 
             12.095749756253138`}, {3.883683920966525, 11.877492128430026`}, {
             3.792263335741472, 11.669924214258515`}, {3.6161081712250325`, 
             11.283792473089925`}, {3.4482783937376333`, 
             10.931224425186617`}, {3.2884076805259097`, 
             10.609702784609897`}, {3.1834672154066688`, 
             10.408956603430667`}}]}, 
           {Arrowheads[{{0.02184783314918801, 1.}}], 
            ArrowBox[{{3.144794787595631, 10.334978065302652`}, {
             3.136324464439724, 10.318774734919371`}, {2.9916137338249036`, 
             10.055406872801754`}, {2.8538604770272755`, 9.816565794943775}, {
             2.722747013221948, 9.600428395194639}, {2.5980112792007604`, 
             9.405863165782122}, {2.479321689734638, 9.230874100960794}, {
             2.366346659594505, 9.073465194985225}, {2.156506697025195, 
             8.805731252058775}}]}}, 
          {GrayLevel[0], Thickness[Large], 
           {Arrowheads[{{0.04, 1.}}], 
            ArrowBox[{{18.011776978280622`, 0.001}, {17.75501750747432, 
             0.021374946913171322`}, {17.423826783097123`, 
             0.05186930509966926}, {17.09888241178505, 0.08568368978687813}, {
             16.77994516902143, 0.12243980802769687`}, {16.46701505480627, 
             0.16213765982212544`}, {16.160092069139573`, 
             0.2047772451701639}, {15.858955108066679`, 0.2500384870185145}, {
             15.56338306763293, 0.2976013083138792}, {15.273375947838339`, 
             0.34746570905625823`}, {14.988933748682895`, 
             0.3996316892456514}, {14.734937847342128`, 0.4477118340564685}, {
             14.705506240032923`, 0.4535727086352464}}]}, 
           {Arrowheads[{{0.04, 1.}}], 
            ArrowBox[{{14.623636891617567`, 0.46987579320238126`}, {
             14.48529433212838, 0.4974246926408319}, {14.20010709111964, 
             0.5600640651766797}, {13.920597525294179`, 0.6244415817365568}, {
             13.632124494920875`, 0.6923678461218518}, {13.349572904765491`, 
             0.7618987752207718}, {13.072942754828025`, 0.833034369033317}, {
             12.802234045108479`, 0.9057746275594872}, {12.537204752989242`, 
             0.9798556079061391}, {12.277612855852698`, 
             1.0550133671801285`}, {12.023458353698857`, 
             1.1312479053814564`}, {11.774741246527713`, 
             1.2085592225101216`}, {11.531239484410776`, 
             1.2867309415307782`}, {11.399319486447641`, 
             1.3303242483132143`}}]}, 
           {Arrowheads[{{0.026507503304887423`, 1.}}], 
            ArrowBox[{{11.320058181658453`, 1.356516352838692}, {
             11.292731017419563`, 1.3655466854080796`}, {11.059215845554071`, 
             1.4450064541420256`}, {10.8306939688143, 1.525110247732616}, {
             10.619168807608037`, 1.601404910608295}, {10.411924145817473`, 
             1.6781398699965822`}, {10.208848276475832`, 
             1.7552148892648147`}, {10.009829492616344`, 1.832529731780331}, {
             9.623516353476724, 1.9874779400225666`}, {9.25209107266442, 
             2.1421826016619914`}}]}}, 
          {GrayLevel[0], Thickness[Large], 
           {Arrowheads[{{0.03999999999999999, 1.}}], 
            ArrowBox[{{4.509961790417647, 20.}, {4.458840199952086, 
             19.738844041268553`}, {4.407081145540966, 19.476920627269863`}, {
             4.355945289997084, 19.220437322112346`}, {4.285125949153724, 
             18.87647457837059}, {4.215534069499973, 18.542817040780758`}, {
             4.147108060638173, 18.218658231597367`}, {4.079868452700878, 
             17.904266976735578`}, {4.0162547629851, 17.606445631884064`}, {
             3.9536339212253835`, 17.316487749750582`}, {3.892005927421729, 
             17.03439333033513}, {3.831370781574135, 16.76016237363771}, {
             3.825069739989206, 16.732021394571312`}}]}, 
           {Arrowheads[{{0.039999999999999994`, 1.}}], 
            ArrowBox[{{3.806830094737906, 16.65056161236276}, {
             3.7717284836826037`, 16.493794879658324`}, {3.713079033747134, 
             16.235290848396968`}, {3.655422431767725, 15.984650279853637`}, {
             3.598758677744378, 15.741873174028346`}, {3.5430244101812547`, 
             15.50616242289737}, {3.4881562675825175`, 15.276720918437002`}, {
             3.4341542499481648`, 15.053548660647241`}, {3.381018357278198, 
             14.836645649528084`}, {3.2773449468314215`, 
             14.421647367301592`}, {3.1771360362421874`, 
             14.031726071757529`}, {3.08017166409224, 13.664318020070382`}, {
             3.0108836275817974`, 13.408039829228453`}}]}, 
           {Arrowheads[{{0.04000000000000001, 1.}}], 
            ArrowBox[{{2.9890968365632316`, 13.32745622969684}, {
             2.986231868963324, 13.316859469414647`}, {2.89531665085544, 
             12.989350419790323`}, {2.8074260097685872`, 
             12.681790871197409`}, {2.7393355206329146`, 
             12.450066021140758`}, {2.6730650304720416`, 
             12.229982093315389`}, {2.6085473948039564`, 
             12.020796393820618`}, {2.545715469146648, 11.821766228755756`}, {
             2.4248401699363242`, 11.45120172631303}, {2.3099019769849796`, 
             11.11234703478171}, {2.2006284685624733`, 10.802803330818309`}, {
             2.0968984995820596`, 10.52219620700049}, {1.9984018291527472`, 
             10.267620736004481`}, {1.9529180504619204`, 
             10.155119324474454`}}]}, 
           {Arrowheads[{{0.005755852226399665, 1.}}], 
            ArrowBox[{{1.9216291873124494`, 10.077728189199334`}, {
             1.9048282163835448`, 10.036171990506505`}, {1.8159443062972322`, 
             9.826134709910106}, {1.7315606787244593`, 9.636473443177287}}]}}, 
          {GrayLevel[0], Thickness[Large], 
           {Arrowheads[{{0.03999999999999999, 1.}}], 
            ArrowBox[{{0.5196451673361191, 20.}, {0.5150276303401312, 
             19.820203833708906`}, {0.5082775898911016, 
             19.558534273309064`}, {0.501647974313101, 19.30259264009631}, {
             0.4930915966864721, 18.97707108933661}, {0.4847429943566546, 
             18.6612902178615}, {0.4765876126898921, 18.354468795158326`}, {
             0.4686303032307701, 18.05686723139798}, {0.4606682203050039, 
             17.759009674232146`}, {0.45289466265358946`, 
             17.469859989198156`}, {0.44530963027652704`, 
             17.189418176296016`}, {0.4379131231738164, 16.91768423552572}, {
             0.43091357011878484`, 16.662106479825233`}}]}, 
           {Arrowheads[{{0.039999999999999994`, 1.}}], 
            ArrowBox[{{0.4286161212198806, 16.578661273315554`}, {
             0.4236477623940667, 16.39830673951225}, {0.4167694281176815, 
             16.150154876551976`}, {0.41006065791695584`, 
             15.909694270289332`}, {0.4035130808051975, 
             15.676482283354366`}, {0.3971183257957136, 
             15.450076278377104`}, {0.3908763928885044, 
             15.230476255357551`}, {0.38478728208356977`, 
             15.017682214295709`}, {0.3762568420778634, 14.72210160541301}, {
             0.3680281529221553, 14.43985181118144}, {0.36008768868097246`, 
             14.170224692047602`}, {0.3524219234188418, 
             13.912512108458099`}, {0.34501733120029054`, 
             13.666005920859536`}, {0.3378603860898454, 
             13.429997989698519`}, {0.3320761363517408, 
             13.240985479090137`}}]}, 
           {Arrowheads[{{0.03132603789643804, 1.}}], 
            ArrowBox[{{0.32951053825386856`, 13.157548087214915`}, {
             0.3242353334513818, 12.986644338475514`}, {0.3114869267425121, 
             12.579476839700819`}, {0.2995829664724947, 
             12.207058779051234`}, {0.2884567040628416, 
             11.866031441247214`}, {0.2780413909350644, 
             11.553036111009217`}, {0.2682931314947741, 
             11.266017603758721`}, {0.2591810889956381, 
             11.003665609603523`}, {0.2506581031312531, 
             10.763738725293534`}, {0.2426770135952159, 
             10.543995547578664`}}]}}, 
          {GrayLevel[0], Thickness[Large], 
           {Arrowheads[{{0.04000000000000002, 1.}}], 
            ArrowBox[{{20., 0.5359506701657648}, {19.95528220420116, 
             0.5337453708266718}, {19.670079915561338`, 0.5226809526910178}, {
             19.38899508670702, 0.5147034678801736}, {19.109968987745457`, 
             0.5082694497317344}, {18.834999621255854`, 0.5048037186265839}, {
             18.541821178932718`, 0.5073034731096542}, {18.253252622557465`, 
             0.5128497637125159}, {17.96695283425614, 0.5198560658217072}, {
             17.685190582102685`, 0.529782390943558}, {17.407893768788014`, 
             0.5425030069283268}, {17.134990297003064`, 0.5578921816262722}, {
             16.866410666207102`, 0.5758333293680975}, {16.663654739575865`, 
             0.5914635524679259}}]}, 
           {Arrowheads[{{0.013830727210206596`, 1.}}], 
            ArrowBox[{{16.58044269171581, 0.5980968658685863}, {
             16.361149913255204`, 0.6172167575478417}, {16.12377816265534, 
             0.640188852861823}, {15.889909499210361`, 0.6650277285760047}, {
             15.6594832980708, 0.6916349628399415}, {15.432438934387191`, 
             0.7199121338031882}}]}}, 
          {GrayLevel[0], Thickness[Large], 
           {Arrowheads[{{0.039999999999999994`, 1.}}], 
            ArrowBox[{{2.505360717042962, 20.}, {2.4970090144210237`, 
             19.92747173549897}, {2.46673947555078, 19.666740325121687`}, {
             2.436873966973721, 19.411726721602143`}, {2.407395654965602, 
             19.16206781491359}, {2.364640008778947, 18.810804306996104`}, {
             2.3227222238746297`, 18.470705403901725`}, {2.281594708715166, 
             18.140839255177255`}, {2.2412733271463843`, 
             17.821516477640436`}, {2.204985309462499, 17.53369328126488}, {
             2.1693037281694583`, 17.253525027951735`}, {2.134228583267263, 
             16.98101171770099}, {2.099759874755912, 16.716153350512652`}, {
             2.0958126477925947`, 16.686171892471254`}}]}, 
           {Arrowheads[{{0.04, 1.}}], 
            ArrowBox[{{2.08491648261969, 16.603409253793632`}, {
             2.0658976026354066`, 16.458949926386722`}, {2.0326417669057455`, 
             16.2094014453232}, {1.9999923675669298`, 15.967507907322075`}, {
             1.967949404618959, 15.733269312383362`}, {1.9364709828920368`, 
             15.505892390042325`}, {1.905515207216367, 15.28458386983424}, {
             1.87508207759195, 15.0693437517591}, {1.8451715940187852`, 
             14.860172035816914`}, {1.7869185650262132`, 
             14.460033810331389`}, {1.730756120238651, 14.084169193377662`}, {
             1.6765409135736735`, 13.73004621522638}, {1.624129598948855, 
             13.39513290614818}, {1.6086523330836935`, 
             13.298581275549244`}}]}, 
           {Arrowheads[{{0.03634917515093978, 1.}}], 
            ArrowBox[{{1.595439644791361, 13.216156730391582`}, {
             1.5735221763641958`, 13.079429266143073`}, {1.5247186458196953`, 
             12.78293529521105}, {1.4872332841480242`, 12.560915875317802`}, {
             1.450815577160959, 12.349953626680543`}, {1.4154229130348202`, 
             12.149331000638924`}, {1.381012679945926, 11.958330448532578`}, {
             1.3149690595851509`, 11.602325371484294`}, {1.2523438214891895`, 
             11.276198006252825`}, {1.1929702122234631`, 
             10.977674850179357`}, {1.1367809875847448`, 
             10.706463478675957`}, {1.0835845168306175`, 10.45979511956609}, {
             1.033189169218665, 10.234901000673219`}}]}}, 
          {GrayLevel[0], Thickness[Large], 
           {Arrowheads[{{0.04, 1.}}], 
            ArrowBox[{{2.3187247295772644`, 0.001}, {2.3086458508313155`, 
             0.05942176922524514}, {2.2371652841031433`, 
             0.4671102844839025}, {2.224446691930619, 0.5388293058666209}, {
             2.211802829905091, 0.6098519607193925}, {2.199064024052691, 
             0.6808574224060402}, {2.186401143624412, 0.7511677081353186}, {
             2.1154213485755875`, 1.1412359654488204`}, {2.0468294101545816`, 
             1.5099556186564362`}, {1.980548959842373, 1.858497273095125}, {
             1.916503629119942, 2.1880315341018455`}, {1.8546215892442126`, 
             2.4996002869042053`}, {1.7948310114721084`, 
             2.7942454167298125`}, {1.729000045357573, 3.1108314826825776`}, {
             1.6927747414106957`, 3.280663662134057}}]}, 
           {Arrowheads[{{0.022825056477373037`, 1.}}], 
            ArrowBox[{{1.6753608205147896`, 3.362303947137168}, {
             1.6657431213411398`, 3.4073938327697344`}, {1.604935520070135, 
             3.6856688324804683`}, {1.5464525221918841`, 3.947392847303965}, {
             1.4902131699042986`, 4.19351154871973}, {1.436161512005624, 
             4.42451878305888}, {1.3842103390436877`, 4.641473178088016}, {
             1.3342724415663187`, 4.845433361573743}, {1.2401518975564865`, 
             5.21716087092307}}]}}, 
          {GrayLevel[0], Thickness[Large], 
           {Arrowheads[{{0.04, 1.}}], 
            ArrowBox[{{0.4132010299617099, 0.001}, {0.4116433788868339, 
             0.09951748753261785}, {0.4047143615709765, 0.5240659703593191}, {
             0.40346293857886695`, 0.5990673746598894}, {0.4022145208677418, 
             0.6733283053825747}, {0.40095046865229744`, 
             0.7474025793681273}, {0.39968963002630975`, 
             0.8207402523223731}, {0.3925782626649567, 1.2262586095508439`}, {
             0.3855745617675243, 1.609274595530748}, {0.37868193372311865`, 
             1.9710092872914742`}, {0.371903784920846, 2.312683761862412}, {
             0.36524256319849835`, 2.6353882496755876`}, {
             0.35870071639386747`, 2.940212981163026}, {0.35132723395259774`, 
             3.269078111418198}, {0.3496760706877995, 3.3394614912871123`}}]}, 
           {Arrowheads[{{0.0315865014236736, 1.}}], 
            ArrowBox[{{0.34771827953183787`, 3.422915357765231}, {
             0.34411419135562016`, 3.5765451729360445`}, {0.3370649509587274, 
             3.8644640048157552`}, {0.3301828751177115, 4.134684446156517}, {
             0.32346772368476484`, 4.388223051745341}, {0.3169171979385934, 
             4.625620213905132}, {0.310531572374761, 4.848011528038927}, {
             0.30431112148883077`, 5.056532589549757}, {0.2923576831649336, 
             5.434984970419073}, {0.28104076179541343`, 5.767019387946164}, {
             0.27034538915881673`, 6.05849874233415}}]}}, 
          {GrayLevel[0], Thickness[Large], 
           {Arrowheads[{{0.039999999999999994`, 1.}}], 
            ArrowBox[{{18.961020399397224`, 20.}, {18.850322027007728`, 
             19.80586275083953}, {18.666009154982845`, 19.485943873258066`}, {
             18.552743483111428`, 19.29458410826824}, {18.441218047555402`, 
             19.109200165304173`}, {18.330388706525532`, 18.92620655115041}, {
             18.219211318232585`, 18.742017772591492`}, {17.999888513901702`, 
             18.38379168097174}, {17.783283118933646`, 18.034723561827672`}, {
             17.555324539843326`, 17.66716619489072}, {17.330224242371695`, 
             17.308857989630873`}, {17.22706274029908, 
             17.146829873075923`}}]}, 
           {Arrowheads[{{0.04, 1.}}], 
            ArrowBox[{{17.182229776830503`, 17.07641406403432}, {
             17.107982226518754`, 16.959798946048124`}, {16.8885984922845, 
             16.619989064142477`}, {16.672073039668945`, 
             16.289428343913936`}, {16.458405868672077`, 
             15.968116785362499`}, {16.2475969792939, 15.656054388488162`}, {
             16.039646371534413`, 15.353241153290929`}, {15.834409314277451`, 
             15.058845042251383`}, {15.631741076406847`, 
             14.772034017850105`}, {15.431641657922603`, 
             14.492808080087096`}, {15.30354984379722, 
             14.316658311038465`}}]}, 
           {Arrowheads[{{0.039999999999999994`, 1.}}], 
            ArrowBox[{{15.254455425269075`, 14.249144469155919`}, {
             15.234111058824716`, 14.22116722896236}, {15.039149279113188`, 
             13.95711146447589}, {14.84675631878802, 13.700640786627694`}, {
             14.656932177849209`, 13.451755195417764`}, {14.469676856296756`, 
             13.210454690846106`}, {14.284860568269961`, 
             12.976047807025154`}, {14.102353527908118`, 12.74784307806735}, {
             13.92215573521123, 12.52584050397269}, {13.744267190179297`, 
             12.310040084741175`}, {13.568687892812317`, 
             12.100441820372806`}, {13.395417843110293`, 
             11.897045710867584`}, {13.22445704107322, 11.699851756225506`}, {
             13.171981709106774`, 11.640425336269987`}}]}, 
           {Arrowheads[{{0.04, 1.}}], 
            ArrowBox[{{13.11672780523721, 11.577852283894936`}, {
             13.055805486701104`, 11.508859956446575`}, {12.786853657142057`, 
             11.211647513363443`}, {12.523697982726953`, 
             10.929465557279835`}, {12.266169554092572`, 
             10.661459706534574`}, {12.014099461875709`, 
             10.406775579466494`}, {11.767318796713145`, 
             10.164558794414427`}, {11.525658649241668`, 9.933954969717204}, {
             11.288950110098062`, 9.714109723713655}, {11.057024269919118`, 
             9.504168674742614}, {10.829852858700434`, 9.30416180224503}, {
             10.744688343004032`, 9.23149283675561}}]}, 
           {Arrowheads[{{0.01403977335042704, 1.}}], 
            ArrowBox[{{10.6811868844298, 9.177308470603526}, {
             10.607450880086486`, 9.114391196770212}, {10.389714335187351`, 
             8.934410643319502}, {10.176539225113123`, 8.763773926894252}, {
             9.967821550973882, 8.602034832495812}, {9.76345731387972, 
             8.448747145125528}}]}}, 
          {GrayLevel[0], Thickness[Large], 
           {Arrowheads[{{0.039999999999999994`, 1.}}], 
            ArrowBox[{{5.707477158547325, 0.001}, {5.6204441835617835`, 
             0.15765433444566787`}, {5.588928590431237, 0.2140192116420811}, {
             5.557592873298084, 0.26995975990236293`}, {5.5260901317292666`, 
             0.3259933593089004}, {5.494769212667592, 0.38160215093321564`}, {
             5.289782582469842, 0.7434983645703133}, {5.092583270828113, 
             1.087473106919965}, {4.902882391054894, 1.414449331964295}, {
             4.7203910564626765`, 1.725349993685428}, {4.544841425985114, 
             2.0209991501756512`}, {4.37596565855586, 2.3022208595272535`}, {
             4.186253526475698, 2.614072948140615}, {4.020801443659816, 
             2.882397262947741}}]}, 
           {Arrowheads[{{0.010508233073043771`, 1.}}], 
            ArrowBox[{{3.9767318581624176`, 2.953292972244191}, {
             3.8320215159536906`, 3.1850473967585953`}, {3.6665129206307387`, 
             3.447127693328864}, {3.508270055510982, 3.6949127871490637`}}]}}, 
          {GrayLevel[0], Thickness[Large], 
           {Arrowheads[{{0.039999999999999994`, 1.}}], 
            ArrowBox[{{20., 18.81714679329003}, {19.905730953334402`, 
             18.6661486023472}, {19.713005421555046`, 18.36070187876813}, {
             19.47910765554918, 18.003084195213326`}, {19.248061358871514`, 
             17.65458156536155}, {19.01976527954129, 17.314620465768208`}, {
             18.794253168218763`, 16.98339207091483}, {18.557073506817883`, 
             16.63484174281711}, {18.322820898304958`, 16.29510486012862}, {
             18.14522815791714, 16.041049055847925`}}]}, 
           {Arrowheads[{{0.04000000000000001, 1.}}], 
            ArrowBox[{{18.09740187114344, 15.972631024088761`}, {
             18.09149534267999, 15.964181422849368`}, {17.863096839942973`, 
             15.642071430979351`}, {17.637625390093916`, 
             15.328774884518573`}, {17.41508099313281, 15.024291783467035`}, {
             17.195463649059658`, 14.728622127824726`}, {16.978773357874466`, 
             14.44176591759166}, {16.7648643301989, 14.162935024869105`}, {
             16.553590776654634`, 13.891341321758345`}, {16.344952697241663`, 
             13.626984808259374`}, {16.13895009195999, 13.369865484372196`}, {
             16.087701951583824`, 13.306895649362957`}}]}, 
           {Arrowheads[{{0.040000000000000015`, 1.}}], 
            ArrowBox[{{16.035009361417266`, 13.242150983807429`}, {
             15.935582960809622`, 13.119983350096813`}, {15.73485130379055, 
             12.877338405433221`}, {15.536755120902773`, 
             12.641930650381418`}, {15.341294412146299`, 12.41376008494141}, {
             15.148338188025978`, 12.192170473133771`}, {14.957755459046666`, 
             11.976505578979083`}, {14.769546225208357`, 11.76676540247734}, {
             14.583710486511057`, 11.562949943628542`}, {14.400248242954767`, 
             11.365059202432697`}, {14.219159494539483`, 
             11.173093178889795`}, {14.040444241265208`, 
             10.987051872999844`}, {13.86410248313194, 10.80693528476284}, {
             13.810614421421235`, 10.753670727889086`}}]}, 
           {Arrowheads[{{0.03904950987041259, 1.}}], 
            ArrowBox[{{13.75146393689778, 10.69476740916256}, {
             13.582345573605142`, 10.526355722668525`}, {13.306569815564066`, 
             10.260184138850535`}, {13.036603744751622`, 
             10.007604988616572`}, {12.772275896910713`, 9.76780272727434}, {
             12.513414807784242`, 9.539961810131535}, {12.259849013115119`, 
             9.323266692495864}, {12.011407048646243`, 9.116901829675022}, {
             11.767917450120526`, 8.920051676976717}, {11.529350595866307`, 
             8.732741218653247}, {11.29572050808437, 8.555254063247567}}]}}, 
          {GrayLevel[0], Thickness[Large], 
           {Arrowheads[{{0.040000000000000015`, 1.}}], 
            ArrowBox[{{20., 7.5669499686787765`}, {19.823287973894864`, 
             7.452449700189247}, {19.621934399344596`, 7.324291852505657}, {
             19.422673726707522`, 7.199864515828356}, {19.225440408410545`, 
             7.078928578354859}, {18.978471498895154`, 6.936862004350751}, {
             18.734753777541812`, 6.800116689337786}, {18.494163662643643`, 
             6.668293301444418}, {18.256742348102936`, 6.541524951294496}, {
             18.045462893085183`, 6.428399484882072}, {17.836574723113024`, 
             6.318910077378132}, {17.630077838186445`, 6.213056728782672}, {
             17.425972238305448`, 6.110839439095696}, {17.22425792347004, 
             6.012258208317203}, {17.08399727062784, 5.9454467023675655`}}]}, 
           {Arrowheads[{{0.039999999999999994`, 1.}}], 
            ArrowBox[{{17.008553899662, 5.909717846371697}, {
             16.82800314893598, 5.826003923485663}, {16.633462689237327`, 
             5.738330869432617}, {16.25112026215955, 5.572547188487874}, {
             15.87747224962965, 5.418616244048862}, {15.512518651647632`, 
             5.276538036115584}, {15.156259468213495`, 5.146312564688036}, {
             14.808299880562554`, 5.026816327316645}, {14.468245069930116`, 
             4.91692582155183}, {14.136095036316192`, 4.816641047393596}, {
             13.883159124805097`, 4.745904511341891}}]}, 
           {Arrowheads[{{0.04000000000000001, 1.}}], 
            ArrowBox[{{13.802719305483416`, 4.7235986104119725`}, {
             13.548452462283795`, 4.657782440810949}, {13.290271970695976`, 
             4.595662636335279}, {13.03717032604502, 4.5392314202580195`}, {
             12.78900954941862, 4.488117621422253}, {12.545651661904481`, 
             4.441950068671071}, {12.306958684590306`, 4.400357590847557}, {
             12.07279263856379, 4.3629690167948}, {11.843015544912637`, 
             4.329413175355882}, {11.61759932627229, 4.299698645293032}, {
             11.396549721139035`, 4.273950851497434}, {11.179779474391834`, 
             4.251973892005622}, {10.96720133090966, 4.2335718648541345`}, {
             10.554272333256247`, 4.206708999718259}, {10.510413286126713`, 
             4.205062223650565}}]}, 
           {Arrowheads[{{0.01221503031213224, 1.}}], 
            ArrowBox[{{10.426995238098359`, 4.20193012539268}, {
             10.157064687210527`, 4.191795040382082}, {9.775004147220017, 
             4.1878107702283645`}, {9.407587207969822, 4.194050114977291}}]}}, 
          {GrayLevel[0], Thickness[Large], 
           {Arrowheads[{{0.04000000000000002, 1.}}], 
            ArrowBox[{{20., 4.990948296673792}, {19.98745617506657, 
             4.985451608439885}, {19.77893262508119, 4.896228619964764}, {
             19.57263385905363, 4.810195165488674}, {19.368488467248927`, 
             4.727131346752551}, {18.96901313337139, 4.578666122781054}, {
             18.577870813594327`, 4.440880506571558}, {18.190808312871866`, 
             4.308197687048757}, {17.81190545025861, 4.185720460899346}, {
             17.440989614546048`, 4.072978070874852}, {17.07788819452566, 
             3.969499759726802}, {16.84483867022541, 3.9074476689233815`}}]}, 
           {Arrowheads[{{0.04000000000000001, 1.}}], 
            ArrowBox[{{16.764172309261017`, 3.8859693313452484`}, {
             16.722436873998035`, 3.87485679624596}, {16.374471336763754`, 
             3.7886204492230897`}, {16.086302117792414`, 3.722238819348655}, {
             15.803325643378981`, 3.661514744428114}, {15.525432683008525`, 
             3.606172975197351}, {15.252514006166098`, 3.5559382623922473`}, {
             14.984460382336785`, 3.510535356748689}, {14.721162581005633`, 
             3.469689009002559}, {14.462511371657726`, 3.4331239698897402`}, {
             14.20839752377812, 3.400564990146117}, {13.95877089100383, 
             3.3719428815060954`}, {13.71359950671094, 3.3472518590882454`}, {
             13.476497878945942`, 3.3266332279107393`}}]}, 
           {Arrowheads[{{0.040000000000000015`, 1.}}], 
            ArrowBox[{{13.393249248354506`, 3.3204693921562916`}, {
             13.236294639943974`, 3.3089424961675578`}, {13.003997235657216`, 
             3.2949638672889705`}, {12.77582723622649, 3.284195747881056}, {
             12.55170268074545, 3.276457993755938}, {12.331541608307752`, 
             3.2715704607257416`}, {11.902888309755195`, 
             3.2700750521917996`}, {11.489378603175203`, 
             3.2789748374798053`}, {11.090447864875474`, 3.297214009652346}, {
             10.705531471163704`, 3.323736761772009}, {10.334151773879096`, 
             3.357782369989991}, {10.060231607099583`, 3.389111315957744}}]}, 
           {Arrowheads[{{0.00001705696408565097, 1.}}], 
            ArrowBox[{{9.977295463979187, 3.398596933527057}, {
             9.97588082516458, 3.398758729365267}}]}}}}, 
        GraphicsComplexBox[CompressedData["
1:eJxdl3t0zGcax0e67iZxi8ukIZGIyYVcmLDaNY8z0dRx2ZF1KWqoVu2aKFq3
ibKuE6wq3RFZixVtVdEdxUE1btVaZ9gjLJ241K0SnKI6LsvBZtPw+c05T/55
z+eX3+99v8/zPreJHz0hb0yEyWTaXctk+nUd8njw7aqqzjK8amfWiuAde4Nl
p7Z4Q1nS9Ow7n/qCJuH/8L7EPLe5IlOmdpn7pctRX3gf5n140lfHk33BDBn/
r4DLF2xsfA/zPcz3cO/Vq8psvnT5x+RTb3nM0cZ+MPvB7AezH7z1uxX9HJ6O
ciL+wjiXo7WxP8z+MPvD7A+zP9zy52UBpytVXjh+baLDE2ucB3MezHkw58Gc
B3MePKvVklyXI1ks+6a/5AvGGefDnA9zPsz5MOfDnA9zPlzRs/Bbt7WDbPfN
3OcNtTP0wOiB0QOjB0YPjB4YPTB64L7uuT095vbGij4YfTD6YPTB6IPRB6MP
Rh+MPhidWhesV/TC6IXRC6MXRi+MXhi9MHph7lnfq/aj1gnrFf0w+mH0w+iH
0Q+jH0Y/TJ7ovNBxqeNA+1nrhvWKPTD2wNgDYw+MPTD2wNQZXVd0nus803Gt
40bfg7YD1iv2wdgHYx+MfTD2wdRpXZd13dR1TNcRnbc6L3Sc6XvSdsF6xV4Y
e2HshbEXps/pvqb7kO4Tum7ruqnrlK4DOq90XOp71HbCesV+GPth7IeZE/Rc
oPu67sO6T+q+pfuGrtO6Duq6ovNSx7G+Z203rFf8AeMPmDlLz1V6TtJzjp5L
9Nyg+7juo7pv6b6g66yuUzqvddzrONB+gPWKf2DmVD2X6rlTz5F6DtRzm56r
9Jyj5wzd13Xf1H1I13Fd93Rd0Hmi40T7Bdbrs/07y4GhgR4jHY+M+R5+a1iz
RgF3luQUTt/sMdc29odb1ejNlI2X/7LL4TEbeuCj8yIXBZ0ZUmft8cveUFND
P/wko9WHpd5O0q3PmWtua0vDXvjZ+Wky7uGVW05XjOEfOFCzf4qs/vTmXZuv
reFPOOuL+nUqbFZ5O/nx++aKeMP/cPH3v5kXsiSJqeYv0bgvmJX3uF+YfTiH
eIDRgU7iB8YO7CTeYPyAn4hPGD/iZ+IZ5h64J+If5h65Z/IFJg6IE/ILvt07
t19R8JJdxxXP9Xf6HK1L26Ht1n7SftX3oO9N37OOCx1HOu50nOq41nmg80bn
2fxRD9aUlHaWvE+GDR3luGHvev+9163+LAnVOZWT43lq/2nRLxZ/Sab8MGJm
p3xrXVnbZsIZmy9Deu5e1j3bFyXr3z6T7jGnS179vASTqfnzfE+T+TuHJ1fY
WsnEGh0psvPNMekB94tSfiWwoaTUKpMX7loVdMZJj0aHE/wlSdJoZGlswN1O
NtgOriv1Jhorz3mP79iHfTmHc9GBLnSiGzuwCzuxGz/gF/z0Q4rt6VVbZ1m6
5UC3AvN9+/L92752W7Nk89b3rIWhCMkZmFEQsmRKVMPCLgNcDeXh9S+6ecwZ
sier3zpzRRMZXBOfHeXmxcEbQpYWz+8lVdp8MGpL0GmRxP79rlsCyeLsPm5b
qbeNLJn26hirv4McuPvb805XvITWOa7YfO1l2K/X6EkwVp7zHt+xD/tyDuei
A13oRDd2YBd2Yjd+wC/NLo6dWxwss+s8xH+sOm9n5k7a+M/yiUZcNk46fjj/
+h07cZt/q2CC6ZLJiOuy3KUzAn3qh+fsE2WOwLnG4d8Rs8729jeJDv8uSr36
e19u6/Dvh/JbgzwzY428u/PN447+M3FGXi7+m+nLknvtjLxtN7F2F19UeyOv
S19psMub0sHI+4GxUd09vZKNunD7brO97lGpRt3wBlqJa0ZHo67ElcQechal
G3Xn/EtNPi4pzzDqUvJnf71qqcw06taUpi2SfHez5Pj5gQuC+eG6OG/SSYdr
ZLiOZtdxRlQMCNfdk7a/zwkuDNfp7iOL/nd1fLiur1u4fEYoL9wH6m1b8rCq
a7hvvHOucIo5NtxnaspZRLgvvdxp1gTrtXAf6+0PlbuLw32vZcSNk97R4T5Z
MfDisZK0cF/d/tnpw6UPwn044v7KOf454b69dtX8KRXR4T4/ZfaVk9kDw3PB
ayunTen1KFzn8ZPuE7yHX3WfYV/uQfcpdHBvus+hm3vWfRI7iQvdZ/ELcaT7
NH4k7nSfx+/EqZ4TuCfiWs8Z3Ct5oOcU4oC80XMOcUOe6TmJOCMv9ZxFXJLH
ek4jjsl7PecR99QJPSeSJ9QVPWeSV5Xe7AaB6nj5eOLIy+OvX7KvitlxxFn9
3DL++3pH+zyy99+aWRisjodfls1a5m9SW0y9/L1c1ecO+mn5as9Ms4zdPrRe
oLCTnF+fd6rkXtPn+Zomkc7Xz3pTWoqtRmeKyNMxl9yjYmRNep8/h7Kt8u6m
CZXOorbywtBXnlTFJMmJzS8/sFTGS8011Uo0Vp7zHt+xD/tyDueiA13oRDd2
YBd2Yjd+wC/4SQZM+ZO5Ot92Nj30xHTpjv1eRaiDr9rv+3+cvDhwziQbCiZW
WqrzKaHHwiJfbn3Z0eZ8b8eKdMk51m+A/0xjiXk1eNhZ0FGmeoYM8UVFy9ya
e0qVjUlvjPD0ai03Vv37gDsnWc7+Z9ybrhmx4vz2yO88yR1kgezZUVIeJ7tu
HdrjjWwvbVru7+q7285Yec57fMc+7Ms5nIsOdKET3diBXdiJ3fgBv+yJXznM
urezvJ9WvCn3UZmdlef0Pfog/fPnK11b+veG++QzPZ2l0nPk5APLCaOf8lz3
Wd7L39m8tb96jrm+/1hEZfR9e1yfj4K29Zny2h6Pee+DCDl1MaqotHoOKm3+
QevC0Q3FfMPyuTcyXZZ1LfvIeq3J83qaJt9cPVNsjm0h52rqY4rcW/7j2lCe
RRxjGsX591olyX7rk+DCNvL50rprStcnSerUGYNcI+Olye4IS6AwUb7rO7vc
WZAg0y4/LQrmt5MRCQuGO1a0l4sNHjWrGBAn/3206IJtawdZ8sfr8RXjX5QP
y5a+YT2aLMO+vhBj6tbqeT9MFWvk6eiYiOZycGbxWHOtTnL7YFHb/OIo6bSp
//2q6nll8dh5zdan1ZWC6BPZnphM6Wu5FLl1zlP74dl/mB6qnlfqHn33VteB
N+xNb57+yp1d/fv8+cpz3uM79mFfzuFcdKALnejGDuzCTuzGD/gFP+E3/Ihf
8TN+5x64F+6Je+MeuVfumXsnDogL4oS4+T+2ABQA
         "], {
          {GrayLevel[1], EdgeForm[None], 
           GraphicsGroupBox[{PolygonBox[CompressedData["
1:eJxNmHe8lsURhWeRCIooCIIgHakiSlPKpSjSUekIXnrRINWWoLHARRJUghdR
kN4EpXdFozGW9KjpUVMsMYm9xN7ncc732++P4ez7fvvunpnZnTmXxpPnDJtd
wcxO9n+OcfypW7IY/8yN377jdqzGvH/CraJbZbfjNGbO8UVzn3Kr5HaCW1WN
mX9i0XcnCfnuF25V3KrDRWO+PdWtmt7X1FqscYqQNX6lObXd6hStUaNo/7pF
71q5NXRr5FZP67Leb9xquTXQ77W0ZiMhXBoL2aeJkLWbCk9zO13I2r9zq+/W
3K2FxqzfsmifM/U937XWfuxzhpB92gibau0a4j3abYDbQLdLhIPc2hXt2V7I
nh2ExKCjkD07CdnzHCF7niuE4+/d2rp1ceuq8Vlu3YRnu5UI2b+7kP3P17qs
11M82L+XkP3PEzLvj26d3S5we8atmfboo/dwGK7nvm79xAku/YUlik2JuAwU
9lCMeojLYCFcLhTC5SIh3P/s1tttiNtQjeE2TNhHfjdT3EcU8RophNco4QD9
XohlD8WJuIwRP3jd4Xaj201ul4ofvP7qdrHbOLfxGsNtQhHHiUI4ThISs8lC
OE4RwnGqEI7ThJyv6ULO10y3Uu17ubiOdfuuEI7Pac4VbrOKOF6mNfhmtt7B
9weay9pzxRu+84TwvVII36uE8L1aCN9rhPC9Vsie3xPC9/tC+L7gNsPtOrfr
NYbHzW5zxOUG8ZqlPMwS95uEc2QTxPs+t7vc7lY8BitnZfIB7ouEcL9FCPfF
Qrj/UAj3Hwnh/g+3+W63ut2mMfxvL/JjqZC4/liIH8uE+LHCbaF4lcsf/F4u
XOB2p3ChfCoT9wWKzTz5uUh+bNVarLFK/uDHPUL8+JfbErc1bms1xpd1RT6t
F+LTBiE+bRTi0yYhPm0Wcle2CMvFe57ifq944dM2ITHYLsS/lfJjsb5doXll
+p3nnfINn15yW+22222Pxvi1t8i/fUL82y/EvwNC/DsoxL9DQvw7LMS/I0L8
e0BIvH9icebudzsqP/HvISH+PSxk3iOau8PtQa3BN4/qHf7RM+kv9MvHLXQA
PZ7+T2+nxz9poQMq6Tf6eGXLOoDnn1vogCqaV1VrF3RAVcs6gOdfWuiAavqG
/avrmZ5bW9/UFL+CDuD51xY6gJ79mIWOgS+9hPpNHf+TRV/pre/po3X1fT09
/9ZCB9TXWvTnBpZ1QEPLOoDngg5obFkHNLGsA3h+2kIHNNO69OLmlnVAC82j
x7bRuvTiVpZ1QGvLOoDnZy36YlvFqI54sQd9iF5JP6GvdLesA9pZ1gHtLeuA
DpZ1QEfLOqCTZR3A8x8sdEBn7U3v6mJZB3S1rAO6WdYBJcpnXXFlv57iV9AB
PS3rgF6KUTutx5ml1qzU3vRb+i71mvp2vfamz/a1rAP6WdYB/S3rgAGWdcBA
yzpgkGUdMNiyDuD5LxY6gF7LGaK3DrGsA4ZqXXrlKPGgtw63rANGWNYBIy3r
ttHyabjWgscY/YbRv6aLBz2W3vI3Cx1QKk7003GWdcB4yzpggmUdMNGyDphk
WQdMtqwDpljWAVMt64Bp2m+mYg/Hy8WvoAN4ft5CB8xQHMdq7g7lkBraRTHq
I3700dniN1fPBR0w17IOmGdZB1xpWQdcZVkHXG1ZB1xjWQdca1kH8Px3Cx0w
X1w5R9dp75st+iK+0jc5ZwUdcINlHXCj+C3QN+M0b6a4LtRvzKM3LbOsA8os
64BFlnXALZZ1wGLLOoDnf1rogCXiTa+81bIOuM2yDrjdsg5YalkH8DxePsyS
H+Xihw/L9VzQAcsV6zL5Qx2kdrQUb+4mPfJe/+PxbLcXxXuV8l3QATzzGzpg
tXygP66xrAPWWtYB6yzrgPWWdcAGyzpgo2UdsMmyDtgsTvS97fKBXrfVsg7g
uaADtsmP+/VNueZukQ879Bvv6J304ZctdMAu+YMO2G1ZB+yxrAP2WtYB+yzr
gP2WdcAByzrgoGUdcMiyDjhsWQccEVd0wMPy56j4FXTAUcs64CHlYKf8OSZF
XaN+1PLxexY15Xgfv2q5j4L87f+JRX/lXRWf8x/L+gCk/39qoRt4d4LP+a9l
rQDS/z+z0BDf6gKf8z/LWgFEJ3xuoSF4Ry+mv9OH0QPoBPreFxa6gXcn+Tqv
a96XFpqglnL2iGJUzee8YdHjqeHoAer3Vxa9n/5c3ee8ablng/Siry16Oe9O
9jlvWe7BID2Q/zx5Vu9q+Phty/0SpOalFH2UdzV9/I54kI9HxbVCCr0Cx1N8
/K7l3gMOEVf8QEec6HNeU1xKlUPq0P/JSYraVtvxfct1GbxCvz+vd6em+KZQ
E0HqyrEpaiXv6vj4A8s1COTuVkpRm3hX18cfWr7nIHfiuBR3hvtymo8/snx/
QO5O/RTzXvHxx27/jrBaZdUV1uM8vqr3+PG+/OZ8cd4q6hxxriopLq/pLHE+
XteZIX5v6JyQ5zcVV/L5lnJN3t5WTsnTO8odeXhXOSLe7yk/+PGReL6gHMxQ
nD5QDInHh4oV94Z7VEH+Nkjhc8UUPb5UPn0qv/DpM/mFT5/LL3z6Qn7h05fy
C5++kl/49LX8wicC2FY+cS47yyfOX2/5RI24WDGGE3xeUS53ySfOx3z5xDlY
ohiQM+LwmEVNKeTtY+WOOkEdIQacL84fMePeUxfIIfeb800OudPcc3LIfeU+
k0PuJfeWHHL/uJ/kkHvGPSSH3CfuGzmk5nGvyCExpvaRQ+4B9+Q55eQT5YVz
zbknhy9anG9yyFnmHJNz6hn1jjM41fEB3QF6Of3j297i7waoJt7n2E81tLvj
RtXibo7rVSO2O/ZRLV7l2DRFbFY6Nkmx52rHZilic4/j6Slidrdj4xQxLnHc
oJrSw3GTztb5KXo2PvV03Kxa0DHFHqzfKcXe7HtOij1Yv0OKPVh/nWNL1b72
jnelyHlnxzUpctXLcYvqSNcU3zC/i+PaFDk8N4U/+MK7FnrPGs21Dms30vr4
1Fp+EbNWitthx0mqZfjaRv4edByX4lwT7zMUc3i1Fbetjmeplm1zbKeatdSx
oe4mcTpTsTovxTfMP+Q4IcVdIf/TdAZ2cYdS3NHdjkNT3NE9jsNT3NGdjhem
uNNHHKekuFs7HAeluPf7HEenuLsPOl6W4p4dcLw0xd3d7zgmxZ3e6zgyxb3v
ncIffJme4nu+XeZ4h1s9t/4pzijnc2CKvdm3b4rzylkdnIIrPEtTxJR43um4
IkX9uiiFz/g7JIXP+LvcsTxFjR+Rgh/cxqbwAf7jU8SRGA5LESPic0GK+8Bd
mJwiRsRnYop8k+tRKWJEfC5JEQvi8A21itM8
              "]], PolygonBox[CompressedData["
1:eJwtlGWLkFEQhe+sG+rq2rqhYnd3d7drt65du3Z3N9YPEhERERERERERu7v7
Ocx8eDgz9617Z868DUvKikszUkpjIRMOWkrT4R1xTfQELIGv5EXoYZgNH8hr
o4dgJrwnr4XuglHwnLwyOhSWwTfyJ3CAeCq8Ja6B7oUJ8Iq8KroHxsFL8iro
SFgBP8ifwXHiRfCFuBDdDWPgBXke2haOQB24y9p+dDK8Ia6O7oNieE1eDW0T
Z9JZ7rB2FJ0Pn4jz0VbmNVEtbrF2DC2Bz8QFaPN4p951nbUW5t/Ut26Qb0EH
wn3iHHQHDIOn5LnoVhgED8jLoy3Na6Ta3GRtGzoYHhJXQJtFzVSra6xtRgfA
PeJstGnUULW7ytp6tE/sPQPdCSPMa1kJ3Q5DzHtTEd0E/aN2WWjr6LF6ezt5
befCx+Q13gB941o5dCP0i1pmoufhJDwmr482Do/IG5dZ6xgeK4ozrka7wRXi
33DGvAY6ez0ohe5xtj/QIM6gvV8gnxd7yIw9Nooz66yXyFeiXSL+CUujB6q9
PL4K7Rp7+5Xcu+fM9y4PjzW/R9fkubXEvaLXCV1s3vOc8OhwdDl8T97zheY9
yw4PLYiaZ4Xn5PXOcDG55+dEjVVbzdws856ql5q5huGp3HjmNHoKHhHXRaeZ
71F708x1MJ+hwvBce3NPF4RHtddOUUvtuZ35TOSHx5qYz1xe9GgKugb+JZ+x
idEj9UYzXUbcI7z6N/m9Pc1nRc9MMr9H1zST64h7m3vf4ixno/c603hzj8gb
+kfMMH9G9+qfNdq8x+qt/kH/ARZDlEA=
              "]]}]}, {}, {}, {}, {}}]},
       AspectRatio->1,
       BaseStyle->{FontSize -> 16, FontFamily -> "Arial"},
       Frame->True,
       FrameLabel->{
         FormBox[
         "\"\\!\\(\\*SubscriptBox[\\n \
StyleBox[\\\"N\\\",\\nFontSlant->\\\"Italic\\\"], \\\"L\\\"]\\)\"", 
          TraditionalForm], 
         FormBox[
         "\"\\!\\(\\*SubscriptBox[\\n \
StyleBox[\\\"N\\\",\\nFontSlant->\\\"Italic\\\"], \\\"R\\\"]\\)\"", 
          TraditionalForm]},
       Method->{"TransparentPolygonMesh" -> True},
       PlotRange->{{-0.4341034726095103, 
        20.43510347260951}, {-0.4341034726095103, 20.43510347260951}},
       PlotRangeClipping->True,
       PlotRangePadding->{
         Scaled[0.02], 
         Scaled[0.02]}], {193.5, -193.5}, 
      ImageScaled[{0.5, 0.5}], {360., 360.}], InsetBox[
      GraphicsBox[{{{}, {
          {GrayLevel[0], Thickness[Large], 
           {Arrowheads[{{0.040000000000000015`, 1.}}], 
            ArrowBox[{{18.146748157040932`, 20.}, {18.040662667738477`, 
             19.852923364776025`}, {17.806567297177644`, 19.52999687034897}, {
             17.576494319362496`, 19.214191836834974`}, {17.350374052675278`, 
             18.905370480770237`}, {17.128136815498223`, 
             18.603395018690968`}, {16.909712926213576`, 
             18.308127667133366`}, {16.695032703203577`, 
             18.019430642633644`}, {16.484026464850466`, 
             17.737166161728005`}, {16.276624529536484`, 
             17.461196440952648`}, {16.16462585288293, 
             17.312969294052706`}}]}, 
           {Arrowheads[{{0.04, 1.}}], 
            ArrowBox[{{16.114301876698445`, 17.24636690522662}, {
             16.07275721564388, 17.191383696843786`}, {15.872354841554877`, 
             16.927590145937618`}, {15.675347725651733`, 
             16.669678004770358`}, {15.481666186316676`, 16.417509489878196`},
              {15.291240541931954`, 16.17094681779735}, {15.10400111087981, 
             15.929852205064023`}, {14.919878211542478`, 
             15.694087868214417`}, {14.738802162302205`, 15.46351602378474}, {
             14.516560642614632`, 15.18220424391572}, {14.298678868044837`, 
             14.908199748996221`}, {14.085156838592829`, 
             14.641502539026249`}, {14.061914828819223`, 
             14.612679258616541`}}]}, 
           {Arrowheads[{{0.04, 1.}}], 
            ArrowBox[{{14.009515558071064`, 14.54769697486613}, {
             13.875994554258604`, 14.382112614005798`}, {13.671192015042166`, 
             14.130029973934878`}, {13.470749220943507`, 13.88525461881348}, {
             13.274666171962634`, 13.647786548641607`}, {13.082942868099543`, 
             13.41762576341926}, {12.895216531013322`, 13.19406350380817}, {
             12.711124382363053`, 12.976391010470074`}, {12.530666422148737`, 
             12.76460828340497}, {12.353842650370371`, 12.558715322612855`}, {
             12.18065306702796, 12.358712128093735`}, {12.0110976721215, 
             12.164598699847607`}, {11.859846572842738`, 11.9930170413646}}]}, 
           {Arrowheads[{{0.04, 1.}}], 
            ArrowBox[{{11.804426512707323`, 11.930591353142308`}, {
             11.682889447616436`, 11.794041142174324`}, {11.5239381936731, 
             11.617024920748023`}, {11.368024279476254`, 11.44475428159642}, {
             11.215147705025894`, 11.277229224719513`}, {11.06530847032202, 
             11.114449750117299`}, {10.774742020153738`, 
             10.803127547736967`}, {10.496324928971408`, 
             10.510787674455418`}, {10.243675579522183`, 
             10.248391737625557`}, {10.000552389617743`, 
             10.000569566999244`}, {9.728858829804366, 9.734763638181814}, {
             9.49983738832277, 9.515735289294502}}]}, 
           {Arrowheads[{{0.04000000000000001, 1.}}], 
            ArrowBox[{{9.439349638333494, 9.458206543281063}, {
             9.21449285752593, 9.245595330456808}, {8.971285815051285, 
             9.021262007735551}, {8.738728601413658, 8.812165563043363}, {
             8.516290290518413, 8.617342209496325}, {8.303499404289257, 
             8.435949757998713}, {8.099884464649902, 8.267146019454813}, {
             7.813618352741943, 8.038708506302157}, {7.545773009960097, 
             7.834870507736275}, {7.294687695247121, 7.652700919920026}, {
             7.058701667545763, 7.489268639016258}, {6.853214512553894, 
             7.353798059933214}}]}, 
           {Arrowheads[{{0.039999999999999994`, 1.}}], 
            ArrowBox[{{6.782646113005058, 7.309214668784204}, {
             6.628712555687577, 7.213237488638285}, {6.433156014246168, 
             7.098147674073909}, {6.249175839404883, 6.996020037986582}, {
             5.913386754014973, 6.82681686189246}, {5.616229628502423, 
             6.697959081654667}, {5.352678674966484, 6.601821801435511}, {
             5.118592535454725, 6.532389381494578}, {4.809308920698378, 
             6.4667582983765906`}, {4.549421188849186, 6.436733447059168}, {
             4.143549303575322, 6.441618834229916}, {3.8512687554381686`, 
             6.494750173413961}, {3.6476198574058767`, 6.563587320643223}}]}, 
           {Arrowheads[{{0.008100368854979636, 1.}}], 
            ArrowBox[{{3.5716653193956147`, 6.598090385077572}, {
             3.474729405333233, 6.643607730377302}, {3.354546336853095, 
             6.713142559778865}, {3.2659611785081175`, 6.772757909942667}, {
             3.2002256723544966`, 6.8220285218018635`}, {3.1470381610711406`, 
             6.8648996126749315`}, {3.108370539413568, 6.898245571960084}, {
             3.080072022331271, 6.923750661397592}, {3.049367980479425, 
             6.952365542047008}, {3.0307793976341184`, 6.970320756757306}, {
             3.019257363804432, 6.981479867780521}}]}}, 
          {GrayLevel[0], Thickness[Large], 
           {Arrowheads[{{0.040000000000000015`, 1.}}], 
            ArrowBox[{{8.086115984635429, 20.}, {7.992796492251118, 
             19.772208760767235`}, {7.8620047693445585`, 
             19.452745916934077`}, {7.7348484641753865`, 19.14195451473619}, {
             7.610986707319066, 18.839029990525717`}, {7.490078629351062, 
             18.543167780654805`}, {7.372124230271375, 18.254367885123443`}, {
             7.257123510080003, 17.972630303931638`}, {7.1450764687769475`, 
             17.697955037079385`}, {7.03598310636221, 17.430342084566696`}, {
             6.929843422835787, 17.169791446393557`}, {6.82665741819768, 
             16.916303122559974`}, {6.823607877015893, 16.90880647487247}}]}, 
           {Arrowheads[{{0.04, 1.}}], 
            ArrowBox[{{6.792153456689791, 16.83148247977194}, {
             6.726149263143784, 16.66922522354361}, {6.628043128369988, 
             16.427905859822125`}, {6.532339013876296, 16.192345031395526`}, {
             6.439036919662705, 15.962542738263803`}, {6.348136845729217, 
             15.738498980426964`}, {6.259638792075831, 15.520213757885005`}, {
             6.173542758702546, 15.307687070637925`}, {6.089848745609364, 
             15.100918918685727`}, {5.938491090290092, 14.726824845621566`}, {
             5.794387631190131, 14.370148557682034`}, {5.635945522378897, 
             13.976738951625384`}, {5.539306253711584, 
             13.736362697369945`}}]}, 
           {Arrowheads[{{0.04000000000000001, 1.}}], 
            ArrowBox[{{5.5081680218869655`, 13.658910832994744`}, {
             5.486293169430331, 13.604500289864314`}, {5.340801888464444, 
             13.242292461819755`}, {5.203632751463917, 12.90014630120822}, {
             5.074321529423585, 12.576960522968239`}, {4.952403993338293, 
             12.271633842038343`}, {4.83747303830353, 11.983199399992927`}, {
             4.729121559414792, 11.710690338406383`}, {4.579434487398256, 
             11.333105665420774`}, {4.442787245287141, 10.987147335245165`}, {
             4.317748327526836, 10.669412708128855`}, {4.273475903268876, 
             10.556512163173128`}}]}, 
           {Arrowheads[{{0.0385729923267386, 1.}}], 
            ArrowBox[{{4.243000926244251, 10.478796935889752`}, {
             4.202886228562725, 10.376499144321127`}, {4.097435637744855, 
             10.106579102819866`}, {4.001011927225937, 9.85872509905072}, {
             3.9127546156553548`, 9.630884577904634}, {3.83180322168249, 
             9.421004984272551}, {3.6898699414820664`, 9.05044224349804}, {
             3.5713155965289816`, 8.737664204622504}, {3.472272484080571, 
             8.473376334796967}, {3.3896485289245075`, 8.2501241826201}, {
             3.289686080041586, 7.975248434086622}, {3.213853910934157, 
             7.761767119698972}, {3.112172764857247, 7.464250332552485}}]}}, 
          {GrayLevel[0], Thickness[Large], 
           {Arrowheads[{{0.04000000000000002, 1.}}], 
            ArrowBox[{{20., 9.049635005890284}, {19.780050599748858`, 
             8.9011394861736}, {19.52944669837047, 8.734149367059276}, {
             19.282961882074577`, 8.572141510728944}, {19.040596150861173`, 
             8.415115917182598}, {18.802349504730262`, 8.263072586420243}, {
             18.568221943681845`, 8.116011518441876}, {18.33821346771591, 
             7.973932713247499}, {18.112037928714276`, 7.836368273409812}, {
             17.889409178558736`, 7.702850301501517}, {17.6703272172493, 
             7.573378797522615}, {17.45479204478596, 7.447953761473104}, {
             17.242803661168725`, 7.326575193352986}, {17.167092575938536`, 
             7.283957304886289}}]}, 
           {Arrowheads[{{0.039999999999999994`, 1.}}], 
            ArrowBox[{{17.094348700374287`, 7.243009663388259}, {
             17.034362066397588`, 7.20924309316226}, {16.82946726047255, 
             7.0959574609009275`}, {16.628119243393613`, 6.986718296568986}, {
             16.430075544585044`, 6.881141983486365}, {16.235093693471114`, 
             6.77884490497299}, {15.854315534327162`, 6.584088451653981}, {
             15.485784765961768`, 6.402448936611961}, {15.129501388374923`, 
             6.233926359846929}, {14.767075821659589`, 6.066288746271042}, {
             14.416812385012413`, 5.911214453593109}, {14.094645544108378`, 
             5.781336264742961}}]}, 
           {Arrowheads[{{0.04, 1.}}], 
            ArrowBox[{{14.016937420368672`, 5.750851643323833}, {
             13.714026877862565`, 5.63477776859192}, {13.374867506164442`, 
             5.508130274971423}, {13.047705296888381`, 5.3927135557901735`}, {
             12.732070909784618`, 5.287852586272464}, {12.427495004603387`, 
             5.19287234164259}, {12.133552909941734`, 5.10717845608737}, {
             11.84981995439671, 5.030176563793625}, {11.441581833616016`, 
             4.930173558039157}, {11.054670863695806`, 4.847471784797484}, {
             10.820645143980135`, 4.804414593195794}}]}, 
           {Arrowheads[{{0.04, 1.}}], 
            ArrowBox[{{10.73854629277742, 4.789309646736026}, {
             10.687519142357363`, 4.779921423103197}, {10.338558767321967`, 
             4.725372651990881}, {10.006851530479185`, 4.682671331389505}, {
             9.691819048957619, 4.651232281739118}, {9.392433158337077, 
             4.629759122840918}, {9.107665694197374, 4.616955474496105}, {
             8.83677975574806, 4.6120171978808}, {8.579204878558526, 
             4.614421434956785}, {8.334162552748358, 4.6232937267037615`}, {
             8.100874268437142, 4.63775961410143}, {7.878743012481649, 
             4.657216514154274}, {7.667275484159908, 4.681217201595223}, {
             7.465848742223379, 4.709120253996651}, {7.415383112779257, 
             4.717311075602125}}]}, 
           {Arrowheads[{{0.04, 1.}}], 
            ArrowBox[{{7.332984538680848, 4.73068477228281}, {
             7.273839845423524, 4.740284248930926}, {6.994552603012641, 
             4.794172233368695}, {6.735359899084227, 4.853933971621203}, {
             6.494414323963309, 4.917858353716891}, {6.269868467974914, 
             4.984234269684203}, {5.86585888983975, 5.1220881836594}, {
             5.515097117566848, 5.2629906743982}, {5.209678994931295, 
             5.402435098093941}, {4.943666564167124, 5.538209166437857}, {
             4.711360101887575, 5.668019044900958}, {4.508281218314567, 
             5.790636530482968}, {4.3131656014781585`, 5.916533649688271}, {
             4.255039268883453, 5.956346049584178}}]}, 
           {Arrowheads[{{0.0006076379036587001, 1.}}], 
            ArrowBox[{{4.186168299426171, 6.003517760835437}, {
             4.144319687922206, 6.032181080572145}}]}}, 
          {GrayLevel[0], Thickness[Large], 
           {Arrowheads[{{0.040000000000000015`, 1.}}], 
            ArrowBox[{{20., 14.826807410603593`}, {19.90942723189465, 
             14.73309049731027}, {19.640273176398267`, 14.457053559736087`}, {
             19.376086759800614`, 14.188617245886096`}, {19.116867982101695`, 
             13.927781555760298`}, {18.86225768003783, 13.67387863815008}, {
             18.61189669034534, 13.42624064184683}, {18.36578501302423, 
             13.184867566850546`}, {18.12392264807449, 12.949759413161228`}, {
             17.886309595496133`, 12.720916180778877`}, {17.652945855289158`, 
             12.498337869703494`}, {17.629160797454045`, 
             12.47588172613037}}]}, 
           {Arrowheads[{{0.04, 1.}}], 
            ArrowBox[{{17.568462464133074`, 12.418574718632032`}, {
             17.423831427453553`, 12.282024479935078`}, {17.198966311989327`, 
             12.071976011473625`}, {16.99769994379263, 11.884197560656544`}, {
             16.79958428101522, 11.700967817869872`}, {16.604675686657085`, 
             11.522389755282244`}, {16.412805071718257`, 
             11.348154456387748`}, {16.17807803851796, 11.141507489845885`}, {
             15.948024487977374`, 10.941397348667216`}, {15.722362908506458`, 
             10.747327476013025`}, {15.501187137301894`, 
             10.559463390829555`}, {15.294787376571948`, 10.38394219457379}, {
             15.091992011064393`, 10.21329960416787}, {15.074794738467126`, 
             10.198988270550997`}}]}, 
           {Arrowheads[{{0.040000000000000015`, 1.}}], 
            ArrowBox[{{15.010629879479454`, 10.145591157825212`}, {
             14.892801040779233`, 10.0475356196118}, {14.697214465716467`, 
             9.886650240905576}, {14.505232285876097`, 9.730643468049198}, {
             14.316854501258119`, 9.57951530104267}, {14.132081111862531`, 
             9.433265739885988}, {13.950912117689342`, 9.291894784579153}, {
             13.773074450403408`, 9.154927629660765}, {13.5982950416696, 
             9.021889469669429}, {13.42657389148791, 8.892780304605143}, {
             13.257910999858344`, 8.767600134467905}, {12.92975999225558, 
             8.529026778974583}, {12.613842018861305`, 8.30616940318946}, {
             12.352442597580223`, 8.127075992183238}}]}, 
           {Arrowheads[{{0.040000000000000015`, 1.}}], 
            ArrowBox[{{12.28335515321865, 8.080224752527274}, {
             12.015034346041759`, 7.90139468291488}, {11.731226939452371`, 
             7.71792536146819}, {11.457817152743239`, 7.547068065815233}, {
             11.243010584356304`, 7.417223248325934}, {11.034629143479156`, 
             7.295004286434663}, {10.83238518464365, 7.179934343732027}, {
             10.635991062381642`, 7.071536583808635}, {10.25960174570553, 
             6.872850266662013}, {9.903160029705646, 6.695130643719648}, {
             9.565595581370486, 6.536765381733902}, {9.373236346369179, 
             6.452741736022259}}]}, 
           {Arrowheads[{{0.04, 1.}}], 
            ArrowBox[{{9.296738952986635, 6.419327224473617}, {
             9.246541399536344, 6.397400637758558}, {8.94475131822976, 
             6.275109455970614}, {8.658979171477275, 6.167964880547073}, {
             8.388369320794503, 6.074780522086835}, {8.13228928626224, 
             5.994793172001311}, {7.889827639754806, 5.926710645686276}, {
             7.6600729531465195`, 5.869240758537501}, {7.235961694586179, 
             5.7825180522788076`}, {6.854509980498811, 5.727383354305392}, {
             6.588581157316219, 5.702691196996516}, {6.343217000461284, 
             5.691133251684845}, {6.116346820233906, 5.690102625371266}, {
             6.063945621268841, 5.691818182956757}}]}, 
           {Arrowheads[{{0.005416129425360263, 1.}}], 
            ArrowBox[{{5.980513494272609, 5.694549658975797}, {
             5.905899926933982, 5.696992425056658}, {5.529939065761954, 
             5.730687241289518}}]}}, 
          {GrayLevel[0], Thickness[Large], 
           {Arrowheads[{{0.039999999999999994`, 1.}}], 
            ArrowBox[{{12.778185053077166`, 20.}, {12.681068698494173`, 
             19.830743304200027`}, {12.48747427715701, 19.49448041891526}, {
             12.297766105441614`, 19.16596654274585}, {12.111944183347987`, 
             18.845201675691793`}, {11.930008510876124`, 18.53218581775309}, {
             11.75195908802603, 18.22691896892974}, {11.577795914797704`, 
             17.92940112922175}, {11.407518991191145`, 17.639632298629106`}, {
             11.24112831720635, 17.35761247715182}, {11.097707676048483`, 
             17.11465254813682}}]}, 
           {Arrowheads[{{0.04, 1.}}], 
            ArrowBox[{{11.05517401214675, 17.042824502634996`}, {
             10.956356022159675`, 16.87595081266623}, {10.818000372800647`, 
             16.64310201357035}, {10.682188935957944`, 16.41526777550394}, {
             10.514235615926243`, 16.136669656523072`}, {10.35031982273432, 
             15.865965176214093`}, {10.190163900277328`, 
             15.602565320684164`}, {10.03386040059022, 15.346666427897569`}, {
             9.885560150876705, 15.10376866657399}, {9.740416584808894, 
             14.866966345791816`}, {9.598429702386788, 14.636259465551053`}, {
             9.459599503610384, 14.41164802585169}, {9.323925988479688, 
             14.193132026693739`}, {9.32146663028872, 14.189189748306086`}}]}, 
           {Arrowheads[{{0.04, 1.}}], 
            ArrowBox[{{9.277283001087753, 14.1183646984509}, {
             9.191409156994697, 13.980711468077192`}, {9.062049009155407, 
             13.77438635000205}, {8.935845544961822, 13.574156672468316`}, {
             8.812519698833054, 13.379433582198914`}, {8.691792405188215, 
             13.189628225916769`}, {8.573663664027306, 13.004740603621883`}, {
             8.458133475350323, 12.824770715314251`}, {8.234868755448147, 
             12.47958414066077}, {8.021998245481683, 12.154068501956315`}, {
             7.81860564198957, 11.846310409029964`}, {7.623774641510444, 
             11.55439647171079}, {7.462677297378924, 11.31563417777651}}]}, 
           {Arrowheads[{{0.04000000000000001, 1.}}], 
            ArrowBox[{{7.415809407305557, 11.246556487028332`}, {
             7.259797449591151, 11.018101063893964`}, {7.122152424422812, 
             10.818897359430903`}, {6.989690173246287, 10.629206526661171`}, {
             6.862131964477235, 10.448450935242516`}, {6.739199066531317, 
             10.276052954832696`}, {6.506094276771531, 9.954019305670567}, {
             6.288145951292222, 9.658484536436811}, {6.084389166351076, 
             9.387522451292744}, {5.89458181473858, 9.140746766913566}, {
             5.717578268579221, 8.915846309332123}, {5.552232899997484, 
             8.71050990458126}, {5.43067252348088, 8.563158211435036}}]}, 
           {Arrowheads[{{0.026340791473710202`, 1.}}], 
            ArrowBox[{{5.377228273689492, 8.499034839147418}, {
             5.253838733330806, 8.353421841619681}, {5.119510471292387, 
             8.199245767555572}, {4.994043390266393, 8.059267754125631}, {
             4.767396374372067, 7.817532994745911}, {4.569304891888614, 
             7.619471734635829}, {4.311412094181224, 7.383852603468574}, {
             4.100070144265336, 7.212726827460095}, {3.7811186322926638`, 
             7.0011019431614425`}}]}}, 
          {GrayLevel[0], Thickness[Large], 
           {Arrowheads[{{0.039999999999999994`, 1.}}], 
            ArrowBox[{{20., 3.9218396913793923`}, {19.983223318064674`, 
             3.9164732695875664`}, {19.57159477066082, 3.789677182334219}, {
             19.171429752575065`, 3.673045471333054}, {18.78206796468774, 
             3.5656647491688296`}, {18.402849107879177`, 
             3.4666216284263025`}, {18.033773182149375`, 
             3.3759161091054737`}, {17.674840187498326`, 3.293548191206342}, {
             17.456657411016792`, 3.2443241486097785`}, {17.242036060401887`, 
             3.197903714850432}, {16.82347763677195, 3.1134736738433872`}, {
             16.764752321124536`, 3.103712285299696}}]}, 
           {Arrowheads[{{0.04, 1.}}], 
            ArrowBox[{{16.6824053437054, 3.0900244773564767`}, {
             16.45802469654094, 3.0527276718048895`}, {16.103262139368848`, 
             2.999571011899877}, {15.753673543878305`, 2.9499974585620024`}, {
             15.414432871750849`, 2.907590118358401}, {15.085199753534463`, 
             2.8719290371264314`}, {14.765633819777126`, 
             2.8425942607034482`}, {14.455422298225194`, 2.819211749896856}, {
             14.154252416625024`, 2.8014074655140573`}, {13.927563855469167`, 
             2.791413693500765}, {13.70607022469668, 2.784526209266579}, {
             13.489614094139181`, 2.7805612086321116`}, {13.361549702094097`, 
             2.779818931455948}}]}, 
           {Arrowheads[{{0.04000000000000001, 1.}}], 
            ArrowBox[{{13.278074276482437`, 2.779335097486079}, {
             13.278038033628306`, 2.7793348874179795`}, {12.868896402072913`, 
             2.7843630665331784`}, {12.477385888683504`, 
             2.7981403131770897`}, {12.102713927429884`, 2.819850152931484}, {
             11.744354738177165`, 2.849049802244905}, {11.401449058421322`, 
             2.884829363982428}, {11.07313762565833, 2.926278941009129}, {
             10.758772484459616`, 2.9728135568121754`}, {10.457826426296869`, 
             3.0240339038056394`}, {10.169621309016456`, 3.079308588244962}, {
             9.963176541999216, 3.12319109864579}}]}, 
           {Arrowheads[{{0.039999999999999994`, 1.}}], 
            ArrowBox[{{9.881576008907036, 3.140780874719975}, {
             9.628864412930357, 3.1996895046775817`}, {9.375324281240406, 
             3.2640320896822788`}, {9.132303097048917, 3.3305689578219497`}, {
             8.899245362009918, 3.398835095518876}, {8.551874471734312, 
             3.5091843819329887`}, {8.226766952962178, 3.622330849151613}, {
             7.922140789556246, 3.7369569066203527`}, {7.636213965379244, 
             3.8517449637848102`}, {7.3678197884204115`, 
             3.9661419787338703`}, {7.116143180455559, 4.080031794495429}, {
             6.879929546027286, 4.192752147923618}, {6.744697340701681, 
             4.260298808528291}}]}, 
           {Arrowheads[{{0.010593765117203875`, 1.}}], 
            ArrowBox[{{6.67001806322428, 4.29760009928091}, {6.65792428967818,
              4.303640775872564}, {6.449268104759566, 4.412439205791592}, {
             6.253327563942042, 4.519119702612996}, {6.069186890747111, 
             4.623366109415361}, {5.895930308696279, 4.724862269277265}}]}}, 
          {GrayLevel[0], Thickness[Large], 
           {Arrowheads[{{0.040000000000000015`, 1.}}], 
            ArrowBox[{{3.6748287071121766`, 20.}, {3.6263070051419986`, 
             19.770031489417093`}, {3.5712905195389584`, 
             19.506462106397898`}, {3.5179254347685176`, 
             19.248306041130327`}, {3.466211750830676, 18.99556329361439}, {
             3.4161494677254316`, 18.748233863850075`}, {3.367738585452787, 
             18.506317751837393`}, {3.320979104012742, 18.269814957576344`}, {
             3.275871023405295, 18.03872548106692}, {3.2324143436304467`, 
             17.81304932230912}, {3.1890730822171376`, 17.58775078691457}, {
             3.147200660253198, 17.36736281330527}, {3.067862334673428, 
             16.941318551442414`}, {3.0293687640454063`, 
             16.724043850875905`}}]}, 
           {Arrowheads[{{0.04000000000000001, 1.}}], 
            ArrowBox[{{3.0150125315551914`, 16.64181079830426}, {
             2.989809833481871, 16.497232478745037`}, {2.9178241899666313`, 
             16.074317132746245`}, {2.8486928500669384`, 
             15.661476602553801`}, {2.78527011739834, 15.268785703974052`}, {
             2.727200430981945, 14.895230591018741`}, {2.6741282298388636`, 
             14.539797417699608`}, {2.625742920291848, 14.201588378013899`}, {
             2.581733908663651, 13.879705665958856`}, {2.551923348671059, 
             13.65171661969682}, {2.524350675314531, 13.432192996241398`}, {
             2.5133700029851322`, 13.341026948435319`}}]}, 
           {Arrowheads[{{0.039999999999999994`, 1.}}], 
            ArrowBox[{{2.5033876225479355`, 13.258149129586334`}, {
             2.4988824032605095`, 13.220744950259837`}, {2.475385047175436, 
             13.016982636419376`}, {2.433769141577902, 12.630955823830766`}, {
             2.3984350758534667`, 12.27099379581354}, {2.3688230477738577`, 
             11.935366769410038`}, {2.3446635867909134`, 
             11.623138664350801`}, {2.3253243077563357`, 
             11.332381272006113`}, {2.3101728255218243`, 
             11.061166383746258`}, {2.2988275559177143`, 
             10.808232461127524`}, {2.2910502296192723`, 
             10.572698920098196`}, {2.2864234337455995`, 
             10.353208983616563`}, {2.2845297554157953`, 
             10.148405874640911`}, {2.286520516732819, 9.928415141790484}}]}, 
           {Arrowheads[{{0.029567275396858026`, 1.}}], 
            ArrowBox[{{2.2872758923505025`, 9.844941731748518}, {
             2.2878714625720793`, 9.779127749736638}, {2.298934773456688, 
             9.457399766443553}, {2.3273125818543363`, 9.038655311339944}, {
             2.3644364563859868`, 8.697854644109391}, {2.406063406045785, 
             8.418048064390664}, {2.4501892864553896`, 8.18879942037875}, {
             2.5387909502396147`, 7.844453341852754}, {2.6214344625551314`, 
             7.609085630131337}, {2.7005530048019697`, 7.429145789038721}}]}}, 
          {GrayLevel[0], Thickness[Large], 
           {Arrowheads[{{0.04, 1.}}], 
            ArrowBox[{{2.2431801517592223`, 0.001}, {2.2742516377259814`, 
             0.1260372925770535}, {2.342047668272562, 0.40267287180583056`}, {
             2.405989043319306, 0.6676086798357576}, {2.466075762866213, 
             0.9208447166668349}, {2.522667543455829, 1.1633399221483312`}, {
             2.5761241016307, 1.3960532361295144`}, {2.6264454373908257`, 
             1.6189846586103855`}, {2.6736315507362076`, 
             1.8321341895909447`}, {2.7597764756055603`, 
             2.2322725303885647`}, {2.8357372416615836`, 2.599653211859815}, {
             2.8651585977346654`, 2.745372724279336}, {2.8930075352922584`, 
             2.885944635323552}, {2.9240034081031365`, 3.049339688712666}, {
             2.952957500463063, 3.2058243361921197`}, {2.962911895835267, 
             3.2610284932259472`}}]}, 
           {Arrowheads[{{0.03296981509667389, 1.}}], 
            ArrowBox[{{2.9777255027822855`, 3.343180412409721}, {
             3.0106712899904045`, 3.525888085014194}, {3.06004448436313, 
             3.817164593295638}, {3.1019853873258993`, 4.08223141258271}, {
             3.137402302623375, 4.323666094421671}, {3.1915815317661664`, 
             4.744099119523516}, {3.2245165595441962`, 5.064972479480597}, {
             3.2457065869052046`, 5.336364915452726}, {3.2640101954299516`, 
             5.76511537892248}, {3.2603433632939165`, 6.07601248406749}}]}}, 
          {GrayLevel[0], Thickness[Large], 
           {Arrowheads[{{0.04, 1.}}], 
            ArrowBox[{{0.001, 3.902858037056673}, {0.0856302510876294, 
             4.03196989929174}, {0.21492190487517743`, 4.226743986324851}, {
             0.3382777464333613, 4.410567682916149}, {0.5671819928616366, 
             4.745363904773303}, {0.7745934531378486, 5.0409881359545095`}, {
             0.9627625900273908, 5.302069947551078}, {1.133490378646711, 
             5.532257937377901}, {1.288577794112257, 5.735200703249872}, {
             1.3540543478329001`, 5.819374428255919}, {1.4167560072176586`, 
             5.898798376011122}, {1.492126027925611, 5.991095073699639}, {
             1.5635465109569908`, 6.076869314586025}, {1.6989179359952187`, 
             6.236204537992171}, {1.82020344330371, 6.3727648072727785`}, {
             1.928996246426364, 6.489613949069331}, {2.0074038184424605`, 
             6.5653677373719095`}}]}, 
           {Arrowheads[{{0.008586128560211676, 1.}}], 
            ArrowBox[{{2.067438065511562, 6.6233700645252584`}, {
             2.1954788503869724`, 6.747077179312037}, {2.3904109193153684`, 
             6.904139279762414}, {2.534111654522142, 6.99622753204185}, {
             2.640656863878681, 7.046228399469877}}]}}, 
          {GrayLevel[0], Thickness[Large], 
           {Arrowheads[{{0.04, 1.}}], 
            ArrowBox[{{5.711131305992443, 0.001}, {5.668263268587725, 
             0.29531070011928595`}, {5.6316048854582235`, 
             0.5290896937318403}, {5.594506448214184, 0.7541506847462783}, {
             5.518989411382503, 1.178118658980805}, {5.442270178039148, 
             1.5699803799492478`}, {5.364906768130592, 1.9325016047779897`}, {
             5.337342759812658, 2.0559244757131885`}, {5.309757621437469, 
             2.175968440658944}, {5.276487664152912, 2.312540340434089}, {
             5.243292129642276, 2.444793549510677}, {5.158217676109712, 
             2.7723117490318}, {5.07399863878088, 3.0735737926874993`}, {
             5.017023541719667, 3.2637626317119195`}}]}, 
           {Arrowheads[{{0.027376373183336716`, 1.}}], 
            ArrowBox[{{4.993068112343097, 3.3437283629956522`}, {
             4.9909509481804655`, 3.3507956786279944`}, {4.909390534833156, 
             3.6061934050035043`}, {4.829532244822214, 3.8415935576392375`}, {
             4.7515909242309045`, 4.058822722360402}, {4.609572518884546, 
             4.422962500110739}, {4.475664027767258, 4.7370248897698914`}, {
             4.350473010608209, 5.0102625698575975`}, {4.233862206054154, 
             5.2475277135153515`}, {4.125714327255445, 5.454187711307746}}]}}, 
          {GrayLevel[0], Thickness[Large], 
           {Arrowheads[{{0.040000000000000015`, 1.}}], 
            ArrowBox[{{20., 18.395890992275508`}, {19.99185484207486, 
             18.385877062944363`}, {19.85114267416894, 18.213464795591868`}, {
             19.711746658875015`, 18.04325462413917}, {19.573666796193088`, 
             17.87524654858627}, {19.301455528665226`, 17.545836685179864`}, {
             19.034508871585352`, 17.225235205372652`}, {18.80885764171566, 
             16.954504974196027`}, {18.586684538906702`, 
             16.689506295827783`}, {18.36804984727063, 16.4303571135116}, {
             18.152772714470977`, 16.176703597516436`}, {17.899044245064477`, 
             15.88373922794912}, {17.856918699962648`, 15.8354716729038}}]}, 
           {Arrowheads[{{0.04, 1.}}], 
            ArrowBox[{{17.802028988569948`, 15.772578904165384`}, {
             17.650111705718537`, 15.598511701126444`}, {17.405702856831653`, 
             15.320500604462106`}, {17.165908444937664`, 
             15.049879408818212`}, {16.922208551778795`, 14.77472750459356}, {
             16.68290591961598, 14.50650831482749}, {16.448000548449226`, 
             14.24522183952}, {16.217492438278533`, 13.990868078671088`}, {
             15.991381589103902`, 13.743447032280763`}, {15.769668000925334`, 
             13.502958700349014`}, {15.57049508392463, 
             13.288902286746172`}}]}, 
           {Arrowheads[{{0.039999999999999994`, 1.}}], 
            ArrowBox[{{15.513430200924535`, 13.227976557212058`}, {
             15.339432607556367`, 13.04278017986126}, {15.130571305356002`, 
             12.822448099475611`}, {14.925428270131752`, 
             12.607764949889255`}, {14.724003501883617`, 12.39873073110219}, {
             14.5262970006116, 12.195345443114423`}, {14.3323087663157, 
             11.997609085925948`}, {14.142038798995916`, 
             11.805521659536765`}, {13.955487098652243`, 
             11.619083163946875`}, {13.77265366528469, 11.43829359915628}, {
             13.593253350967904`, 11.262624289310402`}, {13.41700100777654, 
             11.091546558554665`}, {13.243896635710598`, 
             10.925060406889072`}, {13.16760148336906, 
             10.852384291076081`}}]}, 
           {Arrowheads[{{0.04000000000000001, 1.}}], 
            ArrowBox[{{13.107158311394505`, 10.794808221932621`}, {
             13.073940234770077`, 10.76316583431362}, {12.907131804954979`, 
             10.605862840828308`}, {12.743471346265299`, 
             10.453151426433141`}, {12.582958858701044`, 
             10.305031591128117`}, {12.425594342262208`, 
             10.161503334913231`}, {12.175925132247817`, 9.937336649645172}, {
             11.934042601607029`, 9.72435258509842}, {11.699588463242469`, 
             9.521896194646695}, {11.472204430056763`, 9.32931253166372}, {
             11.251532214952533`, 9.145946649523214}, {11.037213530832409`, 
             8.971143601598897}, {10.82889009059901, 8.80424844126449}, {
             10.626203607154963`, 8.644606221893712}, {10.582944493892107`, 
             8.611159486339785}}]}, 
           {Arrowheads[{{0.039999999999999994`, 1.}}], 
            ArrowBox[{{10.516904744894571`, 8.56009940086492}, {
             10.429153415033834`, 8.492252528772937}, {10.237848886194088`, 
             8.34743541854628}, {10.052096789675716`, 8.209818651624072}, {
             9.871703894518694, 8.079065988416644}, {9.526222784448626, 
             7.836808014787442}, {9.199859708303745, 7.617971580941312}, {
             8.891560469395081, 7.420857064460303}, {8.600551814457194, 
             7.244330725383264}, {8.32570931094524, 7.086551470678039}, {
             8.065908526314358, 6.945678207312474}, {7.82027912943974, 
             6.820340218623134}, {7.707620690570576, 6.766527766490499}}]}, 
           {Arrowheads[{{0.034612629311039464`, 1.}}], 
            ArrowBox[{{7.6322957855447475`, 6.73054805749768}, {
             7.5880959900080285`, 6.709435574443}, {7.368452476691542, 
             6.611526361484531}, {7.160441958162608, 6.525174666460193}, {
             6.8763175257139135`, 6.418194103345308}, {6.61414970669631, 
             6.331876949611345}, {6.371741422866054, 6.262922323002033}, {
             6.1468955959794025`, 6.208029341261097}, {5.745228781548538, 
             6.134814813723165}, {5.39982420042697, 6.101006369675156}, {
             5.1016675700071, 6.095570752885687}, {4.844118278793777, 
             6.111463463396325}}]}}, 
          {GrayLevel[0], Thickness[Large], 
           {Arrowheads[{{0.040000000000000015`, 1.}}], 
            ArrowBox[{{15.358139683474636`, 20.}, {15.180226738181174`, 
             19.72611822344124}, {14.957275313803386`, 19.384624878785836`}, {
             14.769676769195168`, 19.097480656467415`}, {14.585237263124455`, 
             18.816260046231157`}, {14.404015504287312`, 
             18.541085799585616`}, {14.225835366595533`, 18.27158966200513}, {
             14.013253072521824`, 17.954358383126184`}, {13.805142729165038`, 
             17.645394962047593`}, {13.601229252416832`, 
             17.344132965146933`}, {13.51425035498785, 17.21630747654219}}]}, 
           {Arrowheads[{{0.04000000000000001, 1.}}], 
            ArrowBox[{{13.46728924750077, 17.147292730582034`}, {
             13.401604336979982`, 17.050761203631676`}, {13.20065034674266, 
             16.755337195349696`}, {13.003679626535272`, 
             16.467165981900628`}, {12.810692176357808`, 16.18624756328447}, {
             12.621687996210275`, 15.912581939501223`}, {12.436667086092672`, 
             15.646169110550892`}, {12.255629446005, 15.38700907643347}, {
             12.078575075947256`, 15.135101837148959`}, {11.905503975919444`, 
             14.890447392697359`}, {11.73608484931983, 14.652368397478108`}, {
             11.569986399546687`, 14.420187505890645`}, {11.560178458389744`, 
             14.406553161170711`}}]}, 
           {Arrowheads[{{0.04000000000000001, 1.}}], 
            ArrowBox[{{11.511431320389116`, 14.338788145763749`}, {
             11.40720862660001, 14.193904717934963`}, {11.247751530479807`, 
             13.97352003361107}, {11.09161511118607, 13.759033452918958`}, {
             10.938799368718803`, 13.550444975858635`}, {10.789304303078005`, 
             13.347754602430093`}, {10.643129914263675`, 13.15096233263334}, {
             10.50000108916437, 12.959512930611961`}, {10.35964271466864, 
             12.772851160509544`}, {10.222054790776491`, 
             12.590977022326097`}, {10.087237317487915`, 
             12.413890516061608`}, {9.8259137227215, 12.07408039928953}, {
             9.575671930369392, 11.753420810193305`}, {9.507967707399583, 
             11.667895275527883`}}]}, 
           {Arrowheads[{{0.04000000000000001, 1.}}], 
            ArrowBox[{{9.456155037385813, 11.602444316769418`}, {
             9.380302308227906, 11.50662540130894}, {9.191727777124134, 
             11.271452534437403`}, {9.009606984029304, 11.04721973864089}, {
             8.833598575914651, 10.8332445429816}, {8.663361199751398, 
             10.628844476521712`}, {8.498553502510774, 10.43333706832342}, {
             8.338834131164008, 10.24603984744892}, {8.183861732682328, 
             10.066270342960395`}, {8.03364554685649, 9.894072298421607}, {
             7.888302688190951, 9.729712908012175}, {7.747653615727489, 
             9.572844876718094}, {7.611518788507885, 9.42312090952535}, {
             7.352073705967365, 9.14371598738784}, {7.281607681643956, 
             9.069936002452542}}]}, 
           {Arrowheads[{{0.04000000000000001, 1.}}], 
            ArrowBox[{{7.22395197321638, 9.009568792296097}, {
             7.108531112903626, 8.888719781487566}, {6.879945998011303, 
             8.656398595322383}, {6.665654102190974, 8.445615683024384}, {
             6.464640226085789, 8.254488110432863}, {6.275889170338898, 
             8.081132943387109}, {6.098623384673767, 7.924143348771878}, {
             5.932201118288333, 7.782384551212186}, {5.775810871037447, 
             7.654381703157722}, {5.628641142775957, 7.538659957058172}, {
             5.426425197357046, 7.388031905947313}, {5.241925799534354, 
             7.26015877484736}, {5.073125173120542, 7.151505073986157}, {
             4.918005541928272, 7.058535313591554}, {4.645096365144622, 
             6.913908153703947}}]}, 
           {Arrowheads[{{0.002007548921217188, 1.}}], 
            ArrowBox[{{4.568488465167938, 6.88074972286685}, {
             4.414677327221028, 6.814218008019732}}]}}, 
          {GrayLevel[0], Thickness[Large], 
           {Arrowheads[{{0.040000000000000015`, 1.}}], 
            ArrowBox[{{20., 6.352954037101095}, {19.781424902223776`, 
             6.245660709715057}, {19.562556596495682`, 6.140060631294839}, {
             19.34693819802068, 6.037893032994951}, {19.13456970679877, 
             5.939157914815396}, {18.92545112282996, 5.843855276756172}, {
             18.709727601245852`, 5.7456344033766875`}, {18.497236337390483`, 
             5.650716435466853}, {18.28803373499084, 5.559187514661698}, {
             18.081950582865943`, 5.470789216056138}, {17.877440926536476`, 
             5.3884059035444505`}, {17.67607471056378, 5.309068824487575}, {
             17.2823687896977, 5.158949633517682}, {16.936296401919535`, 
             5.029910263712633}}]}, 
           {Arrowheads[{{0.04, 1.}}], 
            ArrowBox[{{16.85787243808981, 5.001315833183678}, {
             16.51850009564582, 4.880764917291293}, {16.15382719359719, 
             4.7576426068982425`}, {15.800134033822896`, 4.644406726232079}, {
             15.45705717551056, 4.540545809397546}, {15.124233177847797`, 
             4.445548390499382}, {14.865605818953462`, 4.375935021503172}, {
             14.613262415609064`, 4.311637192479307}, {14.367002295129573`, 
             4.2523775416370855`}, {14.126624784829959`, 4.197878707185798}, {
             13.891929212025197`, 4.1478633273347425`}, {13.662714904030253`, 
             4.102054040293211}, {13.646630836863114`, 4.099045964115629}}]}, 
           {Arrowheads[{{0.04, 1.}}], 
            ArrowBox[{{13.564576690621358`, 4.0837000245583805`}, {
             13.4387811881601, 4.060173484270502}, {13.219927391729708`, 
             4.0219442974759065`}, {12.797258389997587`, 3.956287055279419}, {
             12.39404776864572, 3.9043664450328133`}, {12.009205737807726`, 
             3.8647834045857437`}, {11.641642507617222`, 
             3.8361388717878633`}, {11.290549194641091`, 
             3.8175122857322363`}, {10.955277433408076`, 
             3.8082565147938765`}, {10.634978210994595`, 
             3.8073826407453613`}, {10.32880251447706, 3.8139017453592676`}, {
             10.243320679528143`, 3.8177604026703396`}}]}, 
           {Arrowheads[{{0.027066185608167665`, 1.}}], 
            ArrowBox[{{10.159928769327689`, 3.8215247206002427`}, {
             10.036088595781562`, 3.8271148765830163`}, {9.756281715319727, 
             3.8464887773210834`}, {9.488693372896257, 3.871283071781625}, {
             9.232635068315865, 3.9007573841728007`}, {8.874225792342655, 
             3.9520551738396605`}, {8.538528030035407, 4.011428613214407}, {
             8.223730688770221, 4.077104543292162}, {7.928022675923187, 
             4.147309805068044}}]}}, 
          {GrayLevel[0], Thickness[Large], 
           {Arrowheads[{{0.04000000000000002, 1.}}], 
            ArrowBox[{{20., 11.73948664612106}, {19.853486927663187`, 
             11.614955007445435`}, {19.60376841397502, 11.40499341536459}, {
             19.358349792199196`, 11.200978121186118`}, {19.117231062335705`, 
             11.002909124910023`}, {18.89943049364851, 10.824223409255872`}, {
             18.684888742950257`, 10.649941721570709`}, {18.473661765299013`, 
             10.480162824224546`}, {18.265581695520552`, 
             10.314590430107327`}, {18.01419664909251, 10.121406842558951`}, {
             17.76752457436675, 9.934374550521143}, {17.525295600363318`, 
             9.753035199058193}, {17.392465348041167`, 9.654965097667523}}]}, 
           {Arrowheads[{{0.04000000000000001, 1.}}], 
            ArrowBox[{{17.325308995706195`, 9.60538279117197}, {
             17.287599684075538`, 9.57754157314867}, {17.065048598438942`, 
             9.413019660888294}, {16.846178891421843`, 9.253132742488155}, {
             16.63099056302424, 9.097880817948248}, {16.419483613246136`, 
             8.94726388726858}, {16.21165804208754, 8.801281950449146}, {
             16.00751384954843, 8.659935007489949}, {15.807051035628824`, 
             8.523223058390988}, {15.610269600328715`, 8.39114610315226}, {
             15.416904025963161`, 8.263260279508735}, {15.226688794847213`, 
             8.139121725195373}, {15.039623906980879`, 8.018730440212181}, {
             14.855709362364152`, 7.902086424559153}, {14.56816626217297, 
             7.7239285888654265`}}]}, 
           {Arrowheads[{{0.04000000000000001, 1.}}], 
            ArrowBox[{{14.497204783256684`, 7.679964439073844}, {
             14.151554616393334`, 7.472983055248704}, {13.817479912138825`, 
             7.27945628975298}, {13.494207799349248`, 7.098001207934925}, {
             13.181738278024593`, 6.928617809794537}, {12.880071348164867`, 
             6.771306095331819}, {12.64174547142973, 6.6516739142921555`}, {
             12.410161833397435`, 6.539397267173472}, {12.185034250409508`, 
             6.434021950610722}, {11.966076538807476`, 6.335093761238863}, {
             11.753002514932867`, 6.242158495692848}, {11.545525995127207`, 
             6.154761950607635}, {11.53322385555613, 6.149753106060037}}]}, 
           {Arrowheads[{{0.04, 1.}}], 
            ArrowBox[{{11.455909713666768`, 6.118274474573427}, {
             11.343360795732025`, 6.072449922618179}, {11.146220733088844`, 
             5.994768208359435}, {10.767071669029129`, 5.85355311594632}, {
             10.407675653915952`, 5.730742516747438}, {10.066772120428265`, 
             5.624480676733075}, {9.743100501245015, 5.5329118618735125`}, {
             9.43577675704406, 5.454875986051124}, {9.144132007359776, 
             5.3896104762409}, {8.867228423155886, 5.335855868052059}, {
             8.60412817539612, 5.292352697093817}, {8.354096956007417, 
             5.258172766489078}, {8.24396034449802, 5.246307250379239}}]}, 
           {Arrowheads[{{0.016049349350237108`, 1.}}], 
            ArrowBox[{{8.160963786427029, 5.237365655178913}, {
             8.116516754609986, 5.232577175082859}, {7.89062418870745, 
             5.2145904020675395`}, {7.675655875803436, 5.203236926635498}, {
             7.3698771869663275`, 5.197563890390761}, {7.086403017147719, 
             5.204220836712363}, {6.823135021873944, 5.220735331346078}}]}}, 
          {GrayLevel[0], Thickness[Large], 
           {Arrowheads[{{0.04, 1.}}], 
            ArrowBox[{{8.672430913809928, 0.001}, {8.589816402431964, 
             0.12519189748977846`}, {8.437369405007281, 0.3520083699818153}, {
             8.288742531894728, 0.5707296748670608}, {8.143935783094303, 
             0.7813558121455151}, {8.002799438021057, 0.9844887184572887}, {
             7.865183776090036, 1.180730330442492}, {7.731088797301242, 
             1.3700806481011263`}, {7.600514501654672, 1.5525396714331903`}, {
             7.52516175404613, 1.6572577499194487`}, {7.4509626510139855`, 
             1.7598040294825406`}, {7.365186441048104, 1.8770009563431573`}, {
             7.280968409381565, 1.9913887968871673`}, {7.026606580093549, 
             2.3340790723594074`}, {6.786552808404375, 2.6517501498700833`}, {
             6.734540361683202, 2.7194122488457206`}}]}, 
           {Arrowheads[{{0.035371828042936815`, 1.}}], 
            ArrowBox[{{6.683665349928812, 2.7855946782008654`}, {
             6.5601141738000965`, 2.9463202820662655`}, {6.34659775576677, 
             3.2197077215950256`}, {6.14535636860559, 3.4735156262658125`}, {
             5.955742826617751, 3.709347153888075}, {5.78102296496283, 
             3.9233921432148686`}, {5.616510788617395, 4.122171022463476}, {
             5.4614831454779145`, 4.307351098075721}, {5.315216883440854, 
             4.4805996764934255`}, {5.047411035269418, 4.793844590161298}, {
             4.809978309293929, 5.066990260299247}}]}}, 
          {GrayLevel[0], Thickness[Large], 
           {Arrowheads[{{0.03999999999999999, 1.}}], 
            ArrowBox[{{10.383293556968503`, 20.}, {10.314080867045131`, 
             19.86012461504923}, {10.157547867484457`, 19.544367089579804`}, {
             10.023280793798225`, 19.273591104617033`}, {9.89159090366505, 
             19.008398103963003`}, {9.762531145454412, 18.74890716969518}, {
             9.635942674057862, 18.494761055581158`}, {9.481158862511709, 
             18.185609658822557`}, {9.330222883294283, 17.884750045564665`}, {
             9.182867320750423, 17.59158417306704}, {9.039181313431854, 
             17.306311388909833`}, {8.900959544203907, 17.03183831457959}, {
             8.891348465763318, 17.012787636001065`}}]}, 
           {Arrowheads[{{0.04000000000000001, 1.}}], 
            ArrowBox[{{8.853748394388031, 16.93825834371319}, {
             8.76582209381597, 16.76397450021407}, {8.633768962268043, 
             16.50271994581327}, {8.504800149560124, 16.248074651377188`}, {
             8.378915655692214, 16.000038616905833`}, {8.256115480664313, 
             15.7586118423992}, {8.136399624476422, 15.523794327857289`}, {
             8.019768087128538, 15.2955860732801}, {7.905941379479089, 
             15.07336354711338}, {7.794640012386502, 14.856503217802869`}, {
             7.685863985850773, 14.645005085348572`}, {7.579613299871905, 
             14.438869149750484`}, {7.475887954449898, 14.238095411008612`}, {
             7.374687949584753, 14.042683869122952`}, {7.3343224687421555`, 
             13.964939158768866`}}]}, 
           {Arrowheads[{{0.04, 1.}}], 
            ArrowBox[{{7.295856546597961, 13.890853035844565`}, {
             7.276013285276465, 13.852634524093501`}, {7.179863961525038, 
             13.667947375920262`}, {6.994225641990863, 13.312626305180414`}, {
             6.816857297280321, 12.974687291941393`}, {6.647758927393413, 
             12.654130336203202`}, {6.48693053233014, 12.350955437965842`}, {
             6.3625211637223265`, 12.11771379791556}, {6.243123593671989, 
             11.89496657719902}, {6.128458458029837, 11.682095535760226`}, {
             6.018246392646581, 11.478482433543189`}, {5.810064016059586, 
             11.096557086550394`}, {5.726103278933302, 10.9438622780628}}]}, 
           {Arrowheads[{{0.039999999999999994`, 1.}}], 
            ArrowBox[{{5.685882104182682, 10.870714223556627`}, {
             5.61634155071668, 10.744244615772677`}, {5.4361207093036805`, 
             10.419459647124148`}, {5.269172705009352, 10.121751404440102`}, {
             5.114356875393785, 9.848625864154362}, {4.97053255801706, 
             9.597589002700742}, {4.836982560503854, 9.36710402290859}, {
             4.713231673372892, 9.156181114118983}, {4.598502208525336, 
             8.963146732533334}, {4.492016477862346, 8.786327334353055}, {
             4.30152896311156, 8.476546900130074}, {4.137274617163522, 
             8.217266635292951}, {3.9906215974716663`, 7.995064267077589}}]}, 
           {Arrowheads[{{0.008712366665815575, 1.}}], 
            ArrowBox[{{3.944639155979885, 7.925393643061344}, {
             3.928779053030582, 7.901363095017537}, {3.7613476455370676`, 
             7.660989065735662}, {3.516101188152598, 7.337995642551685}}]}}, 
          {GrayLevel[0], Thickness[Large], 
           {Arrowheads[{{0.04000000000000002, 1.}}], 
            ArrowBox[{{5.826930259909387, 20.}, {5.746786384648043, 
             19.745025520375993`}, {5.65960278242978, 19.466406094415113`}, {
             5.580388126795194, 19.213127635120927`}, {5.5030971094191035`, 
             18.96507785648844}, {5.427775698084335, 18.722372228789418`}, {
             5.354285989442399, 18.484664341208536`}, {5.261511226352459, 
             18.180412219255686`}, {5.171847340828695, 17.884722504682237`}, {
             5.085033860469775, 17.596932360895174`}, {5.0011576094094785`, 
             17.3172627334255}, {4.927849186414669, 17.073009601167495`}, {
             4.856548843793861, 16.834355303839754`}, {4.848569873241954, 
             16.807519079835302`}}]}, 
           {Arrowheads[{{0.04000000000000001, 1.}}], 
            ArrowBox[{{4.824779723289315, 16.72750402161756}, {
             4.787256581547054, 16.60129984144228}, {4.7199723996742495`, 
             16.37384321397507}, {4.654696298175448, 16.151985421438127`}, {
             4.591428277050648, 15.935726463831454`}, {4.530168336299849, 
             15.725066341155042`}, {4.470916475923053, 15.520005053408896`}, {
             4.357623412686247, 15.124598993822707`}, {4.25073550373501, 
             14.747428296188179`}, {4.150252749069344, 14.388492960505323`}, {
             4.056175148689246, 14.047792986774127`}, {3.9678471435692892`, 
             13.723635337634981`}, {3.911904526607416, 
             13.515745224439634`}}]}, 
           {Arrowheads[{{0.04000000000000001, 1.}}], 
            ArrowBox[{{3.8902128161187965`, 13.435135978862988`}, {
             3.8846131746840435`, 13.414326975728267`}, {3.806473242033509, 
             13.119867901053984`}, {3.7334273456176863`, 
             12.840258113612135`}, {3.678043768610573, 12.624951032700137`}, {
             3.6256969880597323`, 12.418573775658555`}, {3.5761907624156173`, 
             12.220615780561815`}, {3.5293288501286786`, 
             12.030566485484336`}, {3.442752999428147, 11.672151747684886`}, {
             3.36439950356176, 11.339245066855613`}, {3.293628668646785, 
             11.030119222822526`}, {3.2303323656654284`, 
             10.744394009829119`}, {3.1737380095187233`, 
             10.480005454097029`}, {3.1230730151077, 10.234889581847888`}, {
             3.113768435525315, 10.18812837806589}}]}, 
           {Arrowheads[{{0.02329732468311357, 1.}}], 
            ArrowBox[{{3.0974775285177176`, 10.10625660560903}, {
             3.0778799533398526`, 10.007766802989684`}, {3.0378814842692203`, 
             9.797805746679746}, {3.0025751565166594`, 9.603614768013719}, {
             2.9714585187030242`, 9.42380222208725}, {2.920375976238959, 
             9.103294997244884}, {2.881797183569878, 8.82824920973642}, {
             2.84071173663159, 8.467736262594055}, {2.8178241109993887`, 
             8.183022359126205}}]}}, 
          {GrayLevel[0], Thickness[Large], 
           {Arrowheads[{{0.040000000000000015`, 1.}}], 
            ArrowBox[{{20., 1.6641628181991688`}, {19.953127965684597`, 
             1.6574605836213228`}, {19.604506841681182`, 
             1.6121169248678633`}, {19.263840674068426`, 
             1.5721929666164383`}, {18.93092434177164, 1.5374359059240152`}, {
             18.60188292713283, 1.5052622940110931`}, {18.280388074157262`, 
             1.4780059764312499`}, {17.943545882533318`, 
             1.4582817676291118`}, {17.61488995481476, 1.4434000078428368`}, {
             17.290217743337227`, 1.4308155566056322`}, {16.97351296434175, 
             1.4228257224665686`}, {16.672482746449724`, 
             1.4192778474636354`}}]}, 
           {Arrowheads[{{0.040000000000000015`, 1.}}], 
            ArrowBox[{{16.589006557490528`, 1.4193000546420376`}, {
             16.363135209899074`, 1.4196456761925156`}, {16.069041736900868`, 
             1.4239867920766989`}, {15.782074701282701`, 1.431985181097368}, {
             15.553123888563606`, 1.4411855046517845`}, {15.328758845495893`, 
             1.452661002256508}, {15.108859260517104`, 1.4662827574477855`}, {
             14.893304822064781`, 1.4819218537618628`}, {14.474750138489696`, 
             1.5187364039034044`}, {14.072132302270965`, 
             1.5620733209711042`}, {13.684816437794879`, 
             1.6113310977203976`}, {13.312354879096846`, 
             1.6661538408869836`}, {13.263294572029798`, 
             1.6743319248793642`}}]}, 
           {Arrowheads[{{0.039999999999999994`, 1.}}], 
            ArrowBox[{{13.180953908174976`, 1.6880576617377343`}, {
             12.95406594815088, 1.725878639731231}, {12.60926796693099, 
             1.7898425835135077`}, {12.277426603854519`, 
             1.8575989880842378`}, {11.958091725306431`, 
             1.9288247273453045`}, {11.650707950212166`, 
             2.0030422276342663`}, {11.354719897497162`, 
             2.0797739152886816`}, {11.069678779311555`, 
             2.1586821292905434`}, {10.795196718219598`, 
             2.2395091587043785`}, {10.530809698767897`, 
             2.3218973549915463`}, {10.276053705503058`, 
             2.4054890696134064`}, {9.951728565737225, 2.518867561813134}}]}, 
           {Arrowheads[{{0.020975639301728317`, 1.}}], 
            ArrowBox[{{9.87306425799143, 2.5467905020561457`}, {
             9.524504756058267, 2.67782397860502}, {9.180598290331737, 
             2.815629709760375}, {8.85582887552475, 2.953090388461367}, {
             8.549107678014876, 3.0897146549754537`}, {8.259627225714448, 
             3.2253463312489483`}}]}}, 
          {GrayLevel[0], Thickness[Large], 
           {Arrowheads[{{0.04000000000000002, 1.}}], 
            ArrowBox[{{1.582337563656012, 20.}, {1.5764934867347027`, 
             19.940795459460652`}, {1.5550568648852616`, 19.71701318456088}, {
             1.5347144243705177`, 19.497701251634922`}, {1.5111664752934226`, 
             19.24387778533209}, {1.4889232557626022`, 18.99555308636169}, {
             1.4680282538038063`, 18.752859806661892`}, {1.4483510053397843`, 
             18.515399990418164`}, {1.431946905579772, 18.29064326053399}, {
             1.416634342662174, 18.070757831325327`}, {1.3890271722993495`, 
             17.6447803477798}, {1.363348662765947, 17.227731313152205`}, {
             1.3415274748913892`, 16.82853917636049}, {1.3339978553659024`, 
             16.67056544834149}}]}, 
           {Arrowheads[{{0.04, 1.}}], 
            ArrowBox[{{1.3300235490321013`, 16.587183281989663`}, {
             1.3233133743831567`, 16.446401758917442`}, {1.3084561269487311`, 
             16.080516882335868`}, {1.296735909168751, 15.73016537286684}, {
             1.2879328976238547`, 15.394628056761439`}, {1.2832464483393569`, 
             15.154340836913063`}, {1.2800588359537042`, 
             14.921853865699525`}, {1.2782738644090184`, 14.69684751419015}, {
             1.2777953376474227`, 14.479002153454275`}, {1.2803728342419918`, 
             14.063515888580337`}, {1.2870217572743907`, 
             13.672838039632355`}, {1.297333113625139, 13.305490358254223`}, {
             1.2995802685077882`, 13.249212218485159`}}]}, 
           {Arrowheads[{{0.039999999999999994`, 1.}}], 
            ArrowBox[{{1.302910797930591, 13.165801857317485`}, {
             1.3111039532282047`, 12.960611043569402`}, {1.3278737722007439`, 
             12.636567735351894`}, {1.3471820666599128`, 
             12.331728073375702`}, {1.368746488248266, 12.044967663002163`}, {
             1.3923864917657305`, 11.775452375642534`}, {1.4177942780655175`, 
             11.521985250145676`}, {1.4446620480008399`, 11.28336932536045}, {
             1.47278106529967, 11.058713959737492`}, {1.501999201046985, 
             10.847303551499857`}, {1.5320935671315057`, 
             10.648203699155069`}, {1.5628412754419532`, 
             10.460480001210644`}, {1.6117511008602503`, 
             10.189666339941258`}, {1.661596636774347, 9.942944027678347}, {
             1.681700023163437, 9.85266199794224}}]}, 
           {Arrowheads[{{0.011544733900529802`, 1.}}], 
            ArrowBox[{{1.6998437031566143`, 9.771180787515153}, {
             1.711782242585853, 9.71756616006407}, {1.7617122776963778`, 
             9.51078583274058}, {1.860126600109886, 9.147562756967753}, {
             1.9554815326056756`, 8.842364716363429}}]}}, 
          {GrayLevel[0], Thickness[Large], 
           {Arrowheads[{{0.033497685917125125`, 1.}}], 
            ArrowBox[{{0.001, 9.572065608752899}, {0.1748257812224615, 
             9.444625178334835}, {0.3730428249564292, 9.295903089097711}, {
             0.656822915154646, 9.078041249233742}, {0.909204588936859, 
             8.878581390248835}, {1.1336214041829518`, 8.696434366487495}, {
             1.3335069187728084`, 8.530511032294235}, {1.5114861787607334`, 
             8.379671416236869}, {1.6701842302010332`, 8.242775546883216}, {
             1.7107977286602252`, 8.207375316222231}, {1.7501479137432046`, 
             8.172926153785856}, {1.8294250509654517`, 8.102705344373922}, {
             1.903604615003476, 8.036516353118872}, {2.042412903526158, 
             7.911788824832797}, {2.1634010693614205`, 7.801546209044374}}]}}, 
          {GrayLevel[0], Thickness[Large], 
           {Arrowheads[{{0.04, 1.}}], 
            ArrowBox[{{0.012800482505965164`, 0.001}, {0.03630265999903074, 
             0.05595104408992073}, {0.15157778272356864`, 
             0.3254891717128977}, {0.26238419160039533`, 
             0.5845892909212698}, {0.3687218866295108, 0.8332514017150368}, {
             0.4709187709705807, 1.0722410301364165`}, {0.5693027477832708, 
             1.3023237022276264`}, {0.6638738170675812, 
             1.5234994179886665`}, {0.7546319788235117, 1.735768177419537}, {
             0.8418562356323609, 1.9397813729656745`}, {0.9258255900754272, 
             2.136190397072516}, {1.0839995918642111`, 2.50619593096831}, {
             1.1387980250865508`, 2.6343892063535}, {1.1920306198830632`, 
             2.758924144337426}, {1.248187204428916, 2.8903101429969924`}, {
             1.3026011106081108`, 3.0176243187432314`}, {1.325504297886478, 
             3.0712146303598327`}}]}, 
           {Arrowheads[{{0.04000000000000001, 1.}}], 
            ArrowBox[{{1.358309860568153, 3.147975139956218}, {
             1.4426074645721347`, 3.345219951876924}, {1.5710859556905585`, 
             3.6458788793878534`}, {1.6889487093489142`, 
             3.9217309712208515`}, {1.7971078509327345`, 
             4.1749060973207515`}, {1.896334003607008, 4.407203826729772}, {
             1.9873977905367244`, 4.620423728490133}, {2.1406231352688354`, 
             4.979277702291375}, {2.2705286546210104`, 5.2836138304167175`}, {
             2.3813422949750747`, 5.543306669686433}, {2.4754286207346428`, 
             5.763880092434981}, {2.623092315312363, 6.11026664657038}, {
             2.6693567371374587`, 6.218897499998123}}]}, 
           {Arrowheads[{{0.0008261025036187374, 1.}}], 
            ArrowBox[{{2.7020655809346255`, 6.295699272854032}, {
             2.729086438685939, 6.359145409692656}}]}}, 
          {GrayLevel[0], Thickness[Large], 
           {Arrowheads[{{0.04, 1.}}], 
            ArrowBox[{{3.9652181078099598`, 0.001}, {3.977088289732341, 
             0.15558489271959303`}, {4.003078394664272, 0.5437130839356491}, {
             4.023838081490997, 0.907887205752979}, {4.02858478717644, 
             1.0000241047385092`}, {4.033008326379127, 1.0906321727864166`}, {
             4.03699078011855, 1.1825173184432227`}, {4.0406537945319245`, 
             1.2728371787527077`}, {4.052733240838707, 1.613433946191184}, {
             4.060446701482556, 1.9318792079106801`}, {4.064235910464434, 
             2.229653323723031}, {4.064542601785301, 2.50823665344007}, {
             4.061736728675462, 2.7689085566974363`}, {4.0561882443652175`, 
             3.0129483931307663`}, {4.047621238664915, 3.249521198722867}, {
             4.043250118909998, 3.3370929175226336`}}]}, 
           {Arrowheads[{{0.02762168578188194, 1.}}], 
            ArrowBox[{{4.0390885755630235`, 3.420465948733747}, {
             4.036613948270611, 3.4700430313889585`}, {4.023618953340896, 
             3.6761181902937006`}, {4.009088834034359, 3.869350974601758}, {
             3.976069209875768, 4.2200254105858335`}, {3.9388470509647187`, 
             4.527538321657214}, {3.898811656841512, 4.797768167163882}, {
             3.856867484892158, 5.035159280735461}, {3.770760871362634, 
             5.428372183904589}, {3.697460150352522, 5.695609706722241}}]}}, 
          {GrayLevel[0], Thickness[Large], 
           {Arrowheads[{{0.04, 1.}}], 
            ArrowBox[{{11.370996518279764`, 0.001}, {11.274916409317168`, 
             0.06690549231596137}, {11.079497977950837`, 0.20204035243258}, {
             10.888736724686606`, 0.33506957944815635`}, {10.702632649524478`,
              0.46599317336269014`}, {10.521185752464456`, 
             0.5948111341761816}, {10.17226349265072, 0.8461301565000371}, {
             10.06378287677788, 0.9250635419899873}, {9.95700458591044, 
             1.003151872425154}, {9.840763871950388, 1.0890308824266575`}, {
             9.726532188318696, 1.1738609472419903`}, {9.41793678194463, 
             1.404357550917506}, {9.123270170198277, 1.6271690102133842`}, {
             8.84253235307964, 1.842295325129625}, {8.676119343680153, 
             1.9716796658091926`}}]}, 
           {Arrowheads[{{0.03564673549361827, 1.}}], 
            ArrowBox[{{8.610217513755344, 2.022917635996543}, {
             8.575723330588714, 2.0497364956662283`}, {8.321557208520213, 
             2.24981969225259}, {8.078748092668846, 2.442872085318103}, {
             7.84729598303462, 2.6288936748627707`}, {7.627200879617524, 
             2.8078844608865903`}, {7.417420072023488, 2.9802027026232922`}, {
             7.216910849858431, 3.1462066593066043`}, {7.025673213122351, 
             3.305896330936527}, {6.843707161815253, 3.4592717175130594`}, {
             6.568171335855992, 3.6945155861993246`}, {6.313804828557094, 
             3.9147568595800024`}}]}}, 
          {GrayLevel[0], Thickness[Large], 
           {Arrowheads[{{0.026179059530329823`, 1.}}], 
            ArrowBox[{{0.001, 6.82632576259803}, {0.15217041341516652`, 
             6.916951941530456}, {0.3587294525370849, 7.030895617824389}, {
             0.723216941906498, 7.206086339515087}, {0.7865796732823731, 
             7.233268894950225}, {0.8479631325041177, 7.258471463893011}, {
             0.9269274673880269, 7.287610322585432}, {1.0026733104247019`, 
             7.313796180950178}, {1.3003045435936247`, 7.40257129903405}, {
             1.5491166532356218`, 7.45121842241183}, {1.7579966946384045`, 
             7.471467812038982}, {2.052971497325549, 7.460039407991566}}]}}, 
          {GrayLevel[0], Thickness[Large], 
           {Arrowheads[{{0.03999999999999999, 1.}}], 
            ArrowBox[{{19.683158058631786`, 20.}, {19.54656201544933, 
             19.818847875793193`}, {19.313437657466537`, 
             19.511264544828155`}, {19.083886645325403`, 19.20987288042082}, {
             18.948811322096983`, 19.034770865925847`}, {18.81684518366788, 
             18.8649928447989}, {18.686122719158504`, 18.69734442101916}, {
             18.554778417689263`, 18.52863119856582}, {18.29740959839102, 
             18.20024110071438}, {18.044830975439332`, 17.880004831580322`}, {
             17.77974728706385, 17.543825292323408`}, {17.635802387322688`, 
             17.36238282772651}}]}, 
           {Arrowheads[{{0.04, 1.}}], 
            ArrowBox[{{17.583920979405818`, 17.296986342431644`}, {
             17.519530529409188`, 17.21582221668005}, {17.264180702475358`, 
             16.89599560465025}, {17.013697806262346`, 16.584345456234004`}, {
             16.76808184077017, 16.28087177143132}, {16.527332805998814`, 
             15.98557455024219}, {16.291450701948285`, 15.698453792666616`}, {
             16.060435528618584`, 15.419509498704603`}, {15.833907849456804`, 
             15.147998923165597`}, {15.61148822791004, 14.883179320859048`}, {
             15.468286670136866`, 14.713859743262965`}}]}, 
           {Arrowheads[{{0.04, 1.}}], 
            ArrowBox[{{15.414380566972797`, 14.65012189879029}, {
             15.393176663978299`, 14.625050691784962`}, {15.17897315766157, 
             14.37361303594333}, {14.96887770895986, 14.128866353334157`}, {
             14.762890317873172`, 13.890810643957444`}, {14.561010984401497`, 
             13.659445907813188`}, {14.36323970854484, 13.434772144901393`}, {
             14.169257922889472`, 13.216175837812779`}, {13.978747060021654`, 
             13.00304346913807}, {13.791707119941393`, 12.795375038877268`}, {
             13.608138102648685`, 12.593170547030368`}, {13.428040008143533`, 
             12.396429993597376`}, {13.251412836425931`, 
             12.205153378578288`}, {13.200683569949529`, 
             12.15071618185889}}]}, 
           {Arrowheads[{{0.039999999999999994`, 1.}}], 
            ArrowBox[{{13.143773059728163`, 12.08964593867367}, {
             13.078256587495883`, 12.019340701973102`}, {12.908571261353389`, 
             11.838991963781822`}, {12.639326201793304`, 
             11.556494307082094`}, {12.37867156657249, 11.2873448951464}, {
             12.126206526803955`, 11.030780832872548`}, {11.881530253600708`, 
             10.786039225158339`}, {11.644241918075767`, 
             10.552357176901587`}, {11.413940691342138`, 
             10.328971793000097`}, {11.190225744512832`, 
             10.115120178351678`}, {10.972696248700862`, 9.910039437854133}, {
             10.780662300898053`, 9.731698763453544}}]}, 
           {Arrowheads[{{0.04000000000000001, 1.}}], 
            ArrowBox[{{10.719164892778323`, 9.675251087008968}, {
             10.556317982060687`, 9.526581491927619}, {10.357377139387676`, 
             9.34809237735799}, {10.164314197793836`, 9.177904426299005}, {
             9.976913437764997, 9.015623582186832}, {9.794959139787002, 
             8.860855788457641}, {9.618235584345689, 8.713206988547602}, {
             9.446527051926893, 8.57228312589289}, {9.117845233221551, 
             8.310175814403852}, {8.808057014176935, 8.073175703109484}, {
             8.515910685926599, 7.859109049478922}, {8.240154539604116, 
             7.665802110981308}, {8.119346864362795, 7.584977684297344}}]}, 
           {Arrowheads[{{0.018383201441285732`, 1.}}], 
            ArrowBox[{{8.049965840968051, 7.538559429600984}, {
             7.979822421784075, 7.491631106298073}, {7.73411135357879, 
             7.3352865176605375`}, {7.502014387928419, 7.195065997862663}, {
             7.282524577773117, 7.069267199698412}, {6.988575684872924, 
             6.9121787027197055`}, {6.717521242838458, 
             6.7801451498416245`}}]}}, 
          {GrayLevel[0], Thickness[Large], 
           {Arrowheads[{{0.04000000000000001, 1.}}], 
            ArrowBox[{{20., 16.549559021897608`}, {19.806446993700746`, 
             16.330510700147556`}, {19.575859397952346`, 
             16.071196415206266`}, {19.34886584116994, 15.817644274049407`}, {
             19.12528576366778, 15.569506629654548`}, {18.862677681357447`, 
             15.284346352115923`}, {18.60490751467213, 15.006741409585528`}, {
             18.351706162631718`, 14.736186434434071`}, {18.10316332556291, 
             14.472849882537986`}, {17.850198408484463`, 
             14.204702099250719`}, {17.741566956607034`, 
             14.090454565784698`}}]}, 
           {Arrowheads[{{0.039999999999999994`, 1.}}], 
            ArrowBox[{{17.6840455408778, 14.029959379952578`}, {
             17.60169317768311, 13.943349524266333`}, {17.357647633158855`, 
             13.688792157584825`}, {17.11806177491169, 13.441029999206195`}, {
             16.882935602941625`, 13.200063049130444`}, {16.652269117248654`, 
             12.965891307357577`}, {16.426062317832777`, 
             12.738514773887584`}, {16.204315204693994`, 12.51793344872047}, {
             15.986690121864925`, 12.303520683203153`}, {15.772849413378186`, 
             12.094649828682549`}, {15.562793079233774`, 
             11.891320885158652`}, {15.356521119431692`, 
             11.693533852631468`}, {15.326910708579875`, 
             11.665421230221309`}}]}, 
           {Arrowheads[{{0.04, 1.}}], 
            ArrowBox[{{15.266372429711524`, 11.607945169395817`}, {
             15.154033533971942`, 11.501288731100999`}, {14.955330322854522`, 
             11.314585520567242`}, {14.760411486079427`, 
             11.133424221030191`}, {14.569277023646663`, 
             10.957804832489854`}, {14.38164248382859, 10.787210423429974`}, {
             14.197223414897572`, 10.621124062334294`}, {14.016019816853607`, 
             10.459545749202812`}, {13.838031689696695`, 
             10.302475484035533`}, {13.663259033426835`, 
             10.149913266832453`}, {13.49170184804403, 10.001859097593572`}, {
             13.323360133548277`, 9.858312976318892}, {13.158233889939579`, 
             9.719274903008412}, {12.895894339842958`, 9.502102731687323}, {
             12.765670336866123`, 9.396548844870388}}]}, 
           {Arrowheads[{{0.039999999999999994`, 1.}}], 
            ArrowBox[{{12.700821157765873`, 9.34398493380603}, {
             12.641528892089735`, 9.295925213959972}, {12.39477873959712, 
             9.100100101162758}, {12.155285075282324`, 8.913985144632083}, {
             11.922689092062559`, 8.736938095704353}, {11.696631982855035`, 
             8.568316705715969}, {11.476754940576956`, 8.407478726003335}, {
             11.262699158145539`, 8.253781907902852}, {11.054461240744754`, 
             8.107258942774818}, {10.852147151179107`, 7.9681501958330365`}, {
             10.655562118796627`, 7.836124929194171}, {10.464511372945339`, 
             7.710852404974882}, {10.098233658228406`, 7.479242632261677}, {
             9.982245606664263, 7.40942183831123}}]}, 
           {Arrowheads[{{0.03491514653826281, 1.}}], 
            ArrowBox[{{9.910726905048909, 7.366370054427029}, {
             9.751755841812493, 7.2706749746267185`}, {9.424005890374744, 
             7.083470377569001}, {9.114189560245428, 6.91650227148221}, {
             8.821165370688403, 6.767953480641667}, {8.54379184096754, 
             6.636006829322699}, {8.281183064142839, 6.519310196549492}, {
             8.032599175443528, 6.416777206917012}, {7.797117757387305, 
             6.326989303056754}, {7.573816392491868, 6.248527927600208}, {
             7.2694470938153835`, 6.153005767039787}}]}}, 
          {GrayLevel[0], Thickness[Large], 
           {Arrowheads[{{0.04, 1.}}], 
            ArrowBox[{{14.15513694411955, 0.001}, {13.956421796446174`, 
             0.06665041040646241}, {13.668490597284677`, 
             0.1657191039839587}, {13.388723497197297`, 
             0.26552856889080506`}, {13.116600966516444`, 
             0.3657448476695738}, {12.852123005242117`, 0.466367940320265}, {
             12.595289613374321`, 0.5673978468428786}, {12.43629936652059, 
             0.6310120876443044}, {12.280137902813115`, 0.6946737624368952}, {
             12.109072800878625`, 0.7670575985149867}, {11.941375514982495`, 
             0.8393470956327566}, {11.692658400310126`, 0.9478892787437468}, {
             11.451094429245089`, 1.0560026629246293`}, {11.216683601787386`, 
             1.1636872481754044`}, {11.056549464763982`, 
             1.2392636269020967`}}]}, 
           {Arrowheads[{{0.03694857207871177, 1.}}], 
            ArrowBox[{{10.981095462769478`, 1.274970958201476}, {
             10.76887999082153, 1.3775809252347246`}, {10.554604433568485`, 
             1.4834118237394582`}, {10.346599246177885`, 
             1.5884357300102723`}, {10.144864428649726`, 1.692652644047167}, {
             9.949017603719753, 1.7959293769312017`}, {9.758676394123707, 
             1.8981327397434367`}, {9.573840799861593, 1.9992627324838712`}, {
             9.394510820933407, 2.0993193551525064`}, {9.094686065675631, 
             2.271128112353112}, {8.810072413654664, 2.4393398788271163`}, {
             8.539487697171257, 2.6036077889623193`}, {8.281749748526149, 
             2.7635849771465226`}}]}}, 
          {GrayLevel[0], Thickness[Large], 
           {Arrowheads[{{0.04, 1.}}], 
            ArrowBox[{{7.029580754194143, 0.001}, {6.9255171862135265`, 
             0.2984720388354738}, {6.799696350551036, 0.643795589680087}, {
             6.770461602594978, 0.7223178337660311}, {6.7413661352171115`, 
             0.7997505726284936}, {6.711122513618844, 0.8787817038231742}, {
             6.6810381855425165`, 0.9566855326911828}, {6.552398012483242, 
             1.2838987205616725`}, {6.426821985232219, 1.5913722301952555`}, {
             6.304374819808248, 1.8803855106222485`}, {6.185121232230129, 
             2.152218010872968}, {6.069090671845327, 2.4079731684273966`}, {
             5.956312588001305, 2.6487544207655174`}, {5.841008009437698, 
             2.886584162280748}, {5.744105336801212, 3.079936853127473}}]}, 
           {Arrowheads[{{0.009833930343882287, 1.}}], 
            ArrowBox[{{5.706165533993566, 3.1542921687058527`}, {
             5.621144831667605, 3.3189818575992414`}, {5.516611196041856, 
             3.516415138844515}, {5.318096982270511, 3.8776247530348344`}}]}}, 
          {GrayLevel[0], Thickness[Large], 
           {Arrowheads[{{0.039999999999999994`, 1.}}], 
            ArrowBox[{{16.717417867282443`, 20.}, {16.610496075123717`, 
             19.843373299253702`}, {16.406568422361666`, 
             19.545950607943798`}, {16.205934836177015`, 19.25454750219211}, {
             15.969785746053557`, 18.916380260763383`}, {15.7383422982149, 
             18.58672513345737}, {15.511328097433116`, 18.265019546169263`}, {
             15.288835275450856`, 17.95145102360067}, {15.059473321786347`, 
             17.628110251739564`}, {14.834527298598314`, 17.31262887389707}, {
             14.800937255208371`, 17.2657734281967}}]}, 
           {Arrowheads[{{0.039999999999999994`, 1.}}], 
            ArrowBox[{{14.75230056220193, 17.197929099990464`}, {
             14.613997205886754`, 17.00500689007319}, {14.397883043651664`, 
             16.705244300267914`}, {14.186184811893055`, 16.41334110448126}, {
             13.978902510610919`, 16.129297302713212`}, {13.776036139805251`, 
             15.853112894963775`}, {13.577585699476062`, 
             15.584787881232952`}, {13.383193145064471`, 
             15.323599153678357`}, {13.192500432011604`, 
             15.068823604457608`}, {13.005507560317458`, 
             14.820461233570704`}, {12.822214529982036`, 
             14.578512041017646`}, {12.770518470733073`, 
             14.510712789744698`}}]}, 
           {Arrowheads[{{0.04, 1.}}], 
            ArrowBox[{{12.719903447714154`, 14.444331314759937`}, {
             12.642621341005338`, 14.342976026798432`}, {12.466727993387364`, 
             14.113853190913066`}, {12.29453448712811, 13.891143533361543`}, {
             12.126040822227582`, 13.674847054143868`}, {11.960948291007513`, 
             13.464368763324625`}, {11.798958185789637`, 
             13.259113670968402`}, {11.640070506573952`, 
             13.059081777075196`}, {11.484285253360465`, 12.86427308164501}, {
             11.331602426149171`, 12.674687584677844`}, {11.182022024940071`, 
             12.490325286173698`}, {11.035544049733163`, 12.31118618613257}, {
             10.892168500528452`, 12.137270284554463`}, {10.665255136066582`, 
             11.865032657916577`}, {10.638689904028775`, 
             11.833592158899133`}}]}, 
           {Arrowheads[{{0.04000000000000001, 1.}}], 
            ArrowBox[{{10.584813935185137`, 11.769828840623518`}, {
             10.445984694996174`, 11.605521576770455`}, {10.233984005577593`, 
             11.358001142533512`}, {10.028879896071217`, 
             11.121735456623178`}, {9.83029919473741, 10.895988620456865`}, {
             9.63786872983655, 10.680024735452003`}, {9.451215329629003, 
             10.473107903026005`}, {9.26996582237514, 10.274502224596297`}, {
             9.09412626742646, 10.084248839516027`}, {8.923819410624036, 
             9.902627975733955}, {8.758847109962604, 9.72926236756091}, {
             8.599011223436902, 9.563774749307733}, {8.33879243245441, 
             9.30031854192235}}]}, 
           {Arrowheads[{{0.03568315881705863, 1.}}], 
            ArrowBox[{{8.27992289620779, 9.24113682473914}, {
             8.007068978586119, 8.973058861710351}, {7.737292971847579, 
             8.716274171143477}, {7.483873190385697, 8.483303142296114}, {
             7.245677346452076, 8.272082696767175}, {7.021573152298311, 
             8.08054975615556}, {6.810691156918506, 7.907162537139994}, {
             6.6123121017310496`, 7.750677139301942}, {6.425528987623974, 
             7.609477308594434}, {6.249434815485304, 7.4819467909705}, {
             6.010795028404869, 7.318735742814713}}]}}, 
          {GrayLevel[0], Thickness[Large], 
           {Arrowheads[{{0.04000000000000001, 1.}}], 
            ArrowBox[{{20., 7.657977498342939}, {19.83977001245434, 
             7.563401797341616}, {19.62009448974032, 7.435543400831326}, {
             19.403700885281857`, 7.311483037162894}, {19.1904268323041, 
             7.190957264773835}, {18.93031546130912, 7.051166784421849}, {
             18.67495864031765, 6.916596130826347}, {18.42408850284266, 
             6.7868321255866215`}, {18.17779433771316, 6.66201249483624}, {
             17.96171738414948, 6.5522452926475205`}, {17.74891901285566, 
             6.445916224130125}, {17.53939922383169, 6.343025289284052}, {
             17.33315801707758, 6.243572488109303}, {17.13019539259333, 
             6.147557820605877}, {17.044217598948727`, 6.107697218657511}}]}, 
           {Arrowheads[{{0.039999999999999994`, 1.}}], 
            ArrowBox[{{16.96848398001085, 6.0725859706174585`}, {
             16.930511350378932`, 6.054981286773777}, {16.734105890434385`, 
             5.9658428866129976`}, {16.540979012759703`, 5.880142620123543}, {
             16.16368554223799, 5.717731011152409}, {15.797755476831876`, 
             5.566420982854179}, {15.443188816541364`, 5.426212535228852}, {
             15.09998556136645, 5.297105668276429}, {14.767396537788166`, 
             5.178007814694808}, {14.444672572287537`, 5.067826407181888}, {
             14.131813664864564`, 4.9665614457376694`}, {13.852106969533672`, 
             4.881310546717072}}]}, 
           {Arrowheads[{{0.04, 1.}}], 
            ArrowBox[{{13.771981475736808`, 4.857903310653252}, {
             13.587051761483885`, 4.804838190808338}, {13.35155569075652, 
             4.7409615320853895`}, {13.122086695303333`, 4.68223516568216}, {
             12.8983998670905, 4.628311303087502}, {12.680250298084193`, 
             4.578842155790267}, {12.4673930802506, 4.533479935279308}, {
             12.259583305555887`, 4.491876853043479}, {12.056576065966242`, 
             4.453685120571631}, {11.664985909584399`, 4.3877203044319035`}, {
             11.292229039090625`, 4.33527936293134}, {10.937200204172242`, 
             4.294930633886428}, {10.598794154516566`, 4.265242455113657}, {
             10.493660874774024`, 4.258747430088222}}]}, 
           {Arrowheads[{{0.005294325551745005, 1.}}], 
            ArrowBox[{{10.410342892956576`, 4.253600131551563}, {
             10.276212814331169`, 4.245313714353612}, {9.968833636120914, 
             4.234546470732077}}]}}, 
          {GrayLevel[0], Thickness[Large], 
           {Arrowheads[{{0.04000000000000001, 1.}}], 
            ArrowBox[{{20., 13.237544651800132`}, {19.915262225545373`, 
             13.157257492814589`}, {19.688768655472586`, 
             12.944390378675097`}, {19.465738940584316`, 
             12.736586716062874`}, {19.246000528347658`, 
             12.533529975202226`}, {18.985523571391983`, 12.29950272047049}, {
             18.729792365645153`, 12.072186495827467`}, {18.478543473757, 
             11.851113125686828`}, {18.231864708177582`, 
             11.636438668577355`}, {17.98933397110849, 11.425210152344505`}, {
             17.750894781053166`, 11.219593546921459`}, {17.516547138011603`, 
             11.019588852308214`}, {17.509725436405905`, 
             11.013829658140136`}}]}, 
           {Arrowheads[{{0.04, 1.}}], 
            ArrowBox[{{17.445940403053463`, 10.959979400048033`}, {
             17.286291041983805`, 10.825196068504768`}, {17.060126492969772`, 
             10.636415195511127`}, {16.838053490969504`, 
             10.453246233327288`}, {16.620072035982997`, 
             10.275689181953247`}, {16.406182128010254`, 10.10374404138901}, {
             16.19608454734672, 9.936886556457528}, {15.989480074287847`, 
             9.774592471981752}, {15.786368708833635`, 9.616861787961689}, {
             15.586750450984074`, 9.46369450439733}, {15.390625300739174`, 
             9.31509062128868}, {15.197993258098933`, 9.17105013863574}, {
             15.008854323063346`, 9.031573056438503}, {14.823208495632416`, 
             8.896659374696979}, {14.822228919932492`, 8.895957032410026}}]}, 
           {Arrowheads[{{0.04, 1.}}], 
            ArrowBox[{{14.754387790888318`, 8.847315877136227}, {
             14.640802612190592`, 8.765876868209347}, {14.461383509122314`, 
             8.638793311773794}, {14.28495118642758, 8.515408705390323}, {
             14.111505644106398`, 8.395723049058928}, {13.773574900584668`, 
             8.167448586552377}, {13.447591278557132`, 7.953969924254145}, {
             13.19038367067385, 7.790561428224052}, {12.940617564694449`, 
             7.636181229732603}, {12.697971526647407`, 7.4902906613401345`}, {
             12.462124122561201`, 7.352351055606985}, {12.232753918464319`, 
             7.221823745093497}, {12.009539480385232`, 7.098170062360006}, {
             11.937242282954147`, 7.059151704194607}}]}, 
           {Arrowheads[{{0.04, 1.}}], 
            ArrowBox[{{11.863781173135818`, 7.019505189585911}, {
             11.792159374352423`, 6.9808513399668515`}, {11.580292166394372`, 
             6.869328910474371}, {11.373930803260405`, 6.7636309657992015`}, {
             11.173164964229338`, 6.663960116121455}, {10.977818314123887`, 
             6.570039321396686}, {10.78771451776677, 6.481591541580444}, {
             10.422530145588393`, 6.3200068664957545`}, {10.076201166275938`, 
             6.176989770511812}, {9.747743109389098, 6.051138234059866}, {
             9.43641505361781, 5.941515552306494}, {9.141171641239207, 
             5.846603376999115}, {8.860967514530405, 5.764883359885143}, {
             8.785518825738228, 5.745125510045145}}]}, 
           {Arrowheads[{{0.001359419472923406, 1.}}], 
            ArrowBox[{{8.704764999952731, 5.7239783968293}, {
             8.594986676666863, 5.695230599327564}}]}}, 
          {GrayLevel[0], Thickness[Large], 
           {Arrowheads[{{0.04, 1.}}], 
            ArrowBox[{{14.052264375626546`, 20.}, {13.951423257739366`, 
             19.83477994513858}, {13.775505366914597`, 19.547545317613455`}, {
             13.60259263999176, 19.26614041286644}, {13.396697475589917`, 
             18.934798584061323`}, {13.195208747896862`, 
             18.611936384852605`}, {12.99785290658403, 18.2969781151195}, {
             12.804721135094276`, 17.990115674902267`}, {12.609396310171796`, 
             17.67968470044464}, {12.418026883326714`, 17.376769177542894`}, {
             12.284959444866084`, 17.167029644843304`}}]}, 
           {Arrowheads[{{0.040000000000000015`, 1.}}], 
            ArrowBox[{{12.240239264487773`, 17.09654215486608}, {
             12.230612854559023`, 17.081369106197016`}, {12.047154223868729`, 
             16.793484486407017`}, {11.867650991255829`, 
             16.513115318172893`}, {11.692103156720325`, 16.24026160149464}, {
             11.520510720262214`, 15.974923336372264`}, {11.352873681881496`, 
             15.717100522805762`}, {11.188858391196757`, 15.46609512701315}, {
             11.028131197826577`, 15.221209115212433`}, {10.870692101770956`, 
             14.982442487403624`}, {10.716541103029893`, 14.74979524358671}, {
             10.565678201603388`, 14.523267383761693`}, {10.418103397491446`, 
             14.302858907928584`}, {10.416095579616014`, 
             14.299876973704297`}}]}, 
           {Arrowheads[{{0.039999999999999994`, 1.}}], 
            ArrowBox[{{10.369472158317473`, 14.230633653717623`}, {
             10.273816690694058`, 14.088569816087368`}, {10.132818081211232`, 
             13.880400108238057`}, {9.994830987999746, 13.677777340981642`}, {
             9.859578830016376, 13.48012907091912}, {9.72706160726113, 
             13.287455298050494`}, {9.597279319733998, 13.099756022375756`}, {
             9.470231967434989, 12.917031243894918`}, {9.345919550364098, 
             12.739280962607971`}, {9.224342068521327, 12.566505178514912`}, {
             9.105499521906674, 12.398703891615753`}, {8.91795281916747, 
             12.136184938045893`}, {8.73711077813392, 11.885756610010741`}, {
             8.562630384926173, 11.646714500673204`}, {8.452286907163714, 
             11.497137115770517`}}]}, 
           {Arrowheads[{{0.04, 1.}}], 
            ArrowBox[{{8.402731119998139, 11.4299611919975}, {
             8.39416862566438, 11.418354203196177`}, {8.231382486468691, 
             11.19997131074257}, {8.073928953459257, 10.990861416475282`}, {
             7.921465012756228, 10.790320113557222`}, {7.773647650479755, 
             10.597642995151288`}, {7.630487843578618, 10.412874293362123`}, {
             7.492105489256563, 10.23628859073797}, {7.358320954016182, 
             10.067527006107156`}, {7.228954604360069, 9.90623065829799}, {
             6.98275792781104, 9.604598148457896}, {6.7520783916302305`, 
             9.328520011844248}, {6.535976937838335, 9.076201421601324}, {
             6.333799085598857, 8.846462535169245}, {6.314893835598239, 
             8.825575177114962}}]}, 
           {Arrowheads[{{0.015391152805700817`, 1.}}], 
            ArrowBox[{{6.258876447960076, 8.763684684641934}, {
             6.144534632646785, 8.637354779618331}, {5.967173376717101, 
             8.446929582018905}, {5.800943662996603, 8.27372890947135}, {
             5.64521014950169, 8.116575037664665}, {5.499167103211755, 
             7.973939856552086}, {5.3620087911061916`, 7.844295256086847}}]}}, 
          {GrayLevel[0], Thickness[Large], 
           {Arrowheads[{{0.03999999999999999, 1.}}], 
            ArrowBox[{{20., 5.114958501361913}, {19.914484800678885`, 
             5.079626666756443}, {19.693435349847697`, 4.990139164870104}, {
             19.475686557931432`, 4.90391682964297}, {19.261074303054613`, 
             4.82071427045406}, {19.05400504815514, 4.745588062360485}, {
             18.849920390317504`, 4.6732357669227795`}, {18.45034345305398, 
             4.536341477878255}, {18.05637663803713, 4.404487577383481}, {
             17.67363006751362, 4.282714453988206}, {17.30174914780532, 
             4.170522258648537}, {16.940379285234094`, 4.0674111423205845`}, {
             16.840735142728217`, 4.040603506897462}}]}, 
           {Arrowheads[{{0.04, 1.}}], 
            ArrowBox[{{16.76012461644074, 4.01891655625856}, {
             16.589193289167838`, 3.972930263550465}, {16.247863968974446`, 
             3.8866287808842968`}, {15.976998970899862`, 
             3.8222889543906087`}, {15.712426254878443`, 
             3.7630569165948096`}, {15.453954188057526`, 
             3.7086733087625854`}, {15.20139113758444, 3.658878772159622}, {
             14.954545470606524`, 3.6134139480516074`}, {14.713225554271107`, 
             3.5720194777042265`}, {14.477239755725522`, 
             3.5344360023831665`}, {14.246396442117103`, 
             3.5004041633541125`}, {14.020633567715361`, 
             3.4698674078763188`}, {13.799928959750476`, 3.442831585053211}, {
             13.584150794810785`, 3.419130938916738}, {13.48111339391173, 
             3.409104165970716}}]}, 
           {Arrowheads[{{0.03753147942399689, 1.}}], 
            ArrowBox[{{13.398029027908256`, 3.4010190622509784`}, {
             13.373167249484627`, 3.3985997134988466`}, {12.96505672402626, 
             3.3663825009466013`}, {12.574542796082083`, 
             3.3448538996520574`}, {12.200831509382429`, 3.333126704039557}, {
             11.843277839671138`, 3.3305644754870207`}, {11.501050597675174`, 
             3.336217316680397}, {11.173318594121499`, 3.349135330305634}, {
             10.859428673392117`, 3.368642133132459}, {10.558829413386206`, 
             3.3942176356927596`}, {10.270842225106481`, 
             3.4251463813157224`}}]}}, 
          {GrayLevel[0], Thickness[Large], 
           {Arrowheads[{{0.040000000000000015`, 1.}}], 
            ArrowBox[{{20., 2.7786716891778167`}, {19.67614349647545, 
             2.704666958439776}, {19.312918557653575`, 2.6268104802046066`}, {
             18.943221908911802`, 2.558001197688938}, {18.582811416434033`, 
             2.4960105644192274`}, {18.226915782387746`, 
             2.4372676089425256`}, {17.880049865204413`, 2.385020009051841}, {
             17.54195866927494, 2.3389467424809953`}, {17.21238719899022, 
             2.29872678696381}, {16.891098228840107`, 2.2640690382156228`}, {
             16.706140808123877`, 2.246717441442571}}]}, 
           {Arrowheads[{{0.039999999999999994`, 1.}}], 
            ArrowBox[{{16.6230289158509, 2.238920381794023}, {
             16.577854533314433`, 2.2346823919517718`}, {16.324144091616645`, 
             2.214259963961196}, {16.07577248652792, 2.1972428085847935`}, {
             15.832592717508422`, 2.1834541880869844`}, {15.594457784018335`, 
             2.172717364732194}, {15.361220685517821`, 2.1648556007848425`}, {
             15.13273442146705, 2.1596921585093534`}, {14.90885199132619, 
             2.157050300170148}, {14.689426394555419`, 2.15675328803165}, {
             14.263764337273034`, 2.1630689645352428`}, {13.855211248357033`, 
             2.178140035325306}, {13.462939670610115`, 2.2010515526207457`}, {
             13.287937194014857`, 2.21490852945492}}]}, 
           {Arrowheads[{{0.02167663376563961, 1.}}], 
            ArrowBox[{{13.204720830529219`, 2.2214977346106366`}, {
             13.08612214683497, 2.230888568640464}, {12.72411827314876, 
             2.2670299807503964`}, {12.376394533276901`, 2.309022597829066}, {
             12.042283801434486`, 2.3562033393642605`}, {11.721118951836607`, 
             2.407909124843768}, {11.41236606003952, 2.463666510183753}}]}}, 
          {GrayLevel[0], Thickness[Large], 
           {Arrowheads[{{0.04000000000000002, 1.}}], 
            ArrowBox[{{11.556390116152992`, 20.}, {11.447110043251364`, 
             19.795330240948445`}, {11.298970864091459`, 
             19.518502578900204`}, {11.153532312259431`, 19.24729820706963}, {
             10.978245793300871`, 18.9228281582292}, {10.807032035678482`, 
             18.606794447905727`}, {10.639622404650336`, 18.29860886486821}, {
             10.476106445130416`, 17.998467479526987`}, {10.314476343484976`, 
             17.70172454562611}, {10.156313794798379`, 17.412106005328177`}, {
             10.001618799070625`, 17.129611858633197`}, {9.965692537826161, 
             17.064193800195714`}}]}, 
           {Arrowheads[{{0.04, 1.}}], 
            ArrowBox[{{9.92550958565894, 16.99102474162937}, {
             9.85039135630171, 16.85424210554116}, {9.702631466491642, 
             16.58599674605208}, {9.558339129640412, 16.324875780165943`}, {
             9.417514345748025, 16.070879207882758`}, {9.28015711481448, 
             15.82400702920252}, {9.14596237228211, 15.583593704824413`}, {
             9.014625053593242, 15.348973695447615`}, {8.886145158747878, 
             15.120147001072125`}, {8.760522687746018, 14.897113621697944`}, {
             8.63775764058766, 14.679873557325074`}, {8.517850017272808, 
             14.468426807953515`}, {8.40079981780146, 14.262773373583265`}, {
             8.294811107287385, 14.077272003477873`}}]}, 
           {Arrowheads[{{0.04, 1.}}], 
            ArrowBox[{{8.253310216961259, 14.004842352651393`}, {
             8.175020499350667, 13.868302173347237`}, {8.065788998294014, 
             13.678395854482556`}, {7.958912539003652, 13.493194297620274`}, {
             7.854391121479583, 13.312697502760393`}, {7.6524134117303255`, 
             12.965818199047844`}, {7.459855869046237, 12.6377579433449}, {
             7.310295947063638, 12.38493669379402}, {7.1664777153045875`, 
             12.143523092512986`}, {7.0280920763691075`, 
             11.912850716540701`}, {6.89482993285721, 11.692253142916062`}, {
             6.766382187368919, 11.481063948677978`}, {6.642439742504254, 
             11.278616710865345`}, {6.552028775840312, 
             11.131861928072851`}}]}, 
           {Arrowheads[{{0.04, 1.}}], 
            ArrowBox[{{6.508182094129226, 11.060827860996433`}, {
             6.406834365045871, 10.897282412672045`}, {6.18693716445325, 
             10.545984925261042`}, {5.982469300795318, 10.22421096019359}, {
             5.792154689018829, 9.929257185735475}, {5.61471724407054, 
             9.658420270152478}, {5.4493413125518595`, 9.410021489653504}, {
             5.2954743448668555`, 9.182967610700668}, {5.152234911666272, 
             8.975433536939573}, {5.018741583600855, 8.78559417201582}, {
             4.778436645789489, 8.45378663310337}, {4.652128641422387, 
             8.286576386157238}}]}, 
           {Arrowheads[{{0.005713120360818144, 1.}}], 
            ArrowBox[{{4.601813307167814, 8.219967468471927}, {
             4.569446337260698, 8.177119122809389}, {4.305082018053229, 
             7.846632228915835}}]}}, 
          {GrayLevel[0], Thickness[Large], 
           {Arrowheads[{{0.040000000000000015`, 1.}}], 
            ArrowBox[{{6.9364803198824045`, 20.}, {6.868298819303496, 
             19.81234275606952}, {6.774326427444731, 19.5532022557196}, {
             6.682422233772447, 19.299302879995903`}, {6.568860557205761, 
             18.98353777820713}, {6.458628849945694, 18.676247416690483`}, {
             6.351471560702853, 18.37680759142016}, {6.247473873240369, 
             18.085426370404768`}, {6.151660036535788, 17.817049187577826`}, {
             6.058262597998471, 17.554861609365418`}, {5.967281557628418, 
             17.29886363576754}, {5.878716915425628, 17.049055266784194`}, {
             5.810615875178582, 16.856472220397613`}}]}, 
           {Arrowheads[{{0.039999999999999994`, 1.}}], 
            ArrowBox[{{5.782809257145762, 16.777762807900473`}, {
             5.7088368255218365`, 16.568007342661097`}, {5.627521377820836, 
             16.336767787521346`}, {5.548622328287099, 16.111717836996124`}, {
             5.471905716347945, 15.892284561285736`}, {5.3971375814306946`, 
             15.677895030590484`}, {5.324317923535347, 15.468549244910367`}, {
             5.253446742661902, 15.264247204245379`}, {5.11754981198072, 
             14.870774357960812`}, {4.989446789387152, 14.497476491736778`}, {
             4.8683779152629905`, 14.142483403905644`}, {4.7535834299900355`, 
             13.803924892799772`}, {4.692239762372133, 
             13.621836374507097`}}]}, 
           {Arrowheads[{{0.04000000000000001, 1.}}], 
            ArrowBox[{{4.665589033036617, 13.542728098061184`}, {
             4.645063333568283, 13.48180095841916}, {4.542817625997735, 
             13.176111600763814`}, {4.464486500650007, 12.94026185382547}, {
             4.389931249807103, 12.71434559409627}, {4.31892174143044, 
             12.49779418683822}, {4.251227843481444, 12.290038997313328`}, {
             4.124866350712135, 11.898642732511055`}, {4.009005715190548, 
             11.535607721785507`}, {3.9028789463085816`, 11.19900268072737}, {
             3.8063328052870027`, 10.88839220692424}, {3.7184468635604935`, 
             10.601471045467571`}, {3.6465050965023553`, 
             10.363116446052185`}}]}, 
           {Arrowheads[{{0.00784247396557939, 1.}}], 
            ArrowBox[{{3.622612825891586, 10.283132004743814`}, {
             3.5653351609329036`, 10.090347880365176`}, {3.4991975928479144`, 
             9.863778270802888}, {3.439277243059019, 9.654667492486913}}]}}, 
          {GrayLevel[0], Thickness[Large], 
           {Arrowheads[{{0.04000000000000001, 1.}}], 
            ArrowBox[{{20., 10.357370664578355`}, {19.87686749919466, 
             10.262604955581201`}, {19.65464767456546, 10.093354963480682`}, {
             19.435778538875567`, 9.928512885590164}, {19.22009404507476, 
             9.767790548676759}, {18.961334504299785`, 9.581914842807702}, {
             18.7072744302409, 9.401969764635771}, {18.45765198395136, 
             9.227518659553759}, {18.212554445080087`, 9.058707079097406}, {
             17.982594286572912`, 8.9001134934146}, {17.75633189633092, 
             8.746015291732288}, {17.533767274354116`, 8.596412474050465}, {
             17.314900420642502`, 8.451305040369137}, {17.276870632240463`, 
             8.426452741141093}}]}, 
           {Arrowheads[{{0.04000000000000001, 1.}}], 
            ArrowBox[{{17.206991845831766`, 8.38078726198664}, {
             17.09973133519608, 8.310692990688302}, {16.88826001801484, 
             8.174576325007958}, {16.680486469098792`, 8.04295504332811}, {
             16.47641068844793, 7.915829145648752}, {16.275772864002434`, 
             7.792772467276945}, {16.078313183702473`, 7.6733588435197415`}, {
             15.884031647548055`, 7.557588274377148}, {15.692928255539169`, 
             7.445460759849157}, {15.32025590395802, 7.232134894636996}, {
             14.96029612895902, 7.033381247883257}, {14.612165236881289`, 
             6.847794942465093}, {14.32409225649662, 6.69928938134678}}]}, 
           {Arrowheads[{{0.04, 1.}}], 
            ArrowBox[{{14.249704109148905`, 6.661415425322452}, {
             13.948739020506965`, 6.511909724266928}, {13.633443696210369`, 
             6.361610811486927}, {13.383583261803173`, 6.2472453233554015`}, {
             13.140592802665653`, 6.140080277077183}, {12.904188726226792`, 
             6.039674794899766}, {12.674087439915578`, 5.945587999070647}, {
             12.450005351160996`, 5.857379011837319}, {12.231658867392031`, 
             5.774606955447275}, {12.018764396037666`, 5.69683095214801}, {
             11.81103834452689, 5.623610124187017}, {11.411134068199317`, 
             5.491070433631741}, {11.15703377522174, 5.414449025715087}}]}, 
           {Arrowheads[{{0.023998797580712418`, 1.}}], 
            ArrowBox[{{11.077111430927033`, 5.390349240263835}, {
             11.03152677097263, 5.3766036409015525`}, {10.67095651580495, 
             5.278396967143758}, {10.328163365654387`, 5.194637633505664}, {
             10.002254304359575`, 5.124182493527647}, {9.692545984833707, 
             5.066271047831831}, {9.39809297364676, 5.01966448818815}, {
             9.117949837368716, 4.98312400636654}}]}}, 
          {GrayLevel[0], Thickness[Large], 
           {Arrowheads[{{0.039999999999999994`, 1.}}], 
            ArrowBox[{{9.221544609773787, 20.}, {9.159294669118417, 
             19.8625479959011}, {9.037552136662796, 19.593891856959193`}, {
             8.918208429827418, 19.33067727675042}, {8.772736300906828, 
             19.010465385961695`}, {8.630985519587595, 18.698683627552448`}, {
             8.492693985104083, 18.394729963135035`}, {8.35794906437817, 
             18.098805072172013`}, {8.228341637492324, 17.814143788373308`}, {
             8.101710231263418, 17.53621005770389}, {7.978054845691451, 
             17.26500388016376}, {7.857375480776421, 17.000525255752926`}, {
             7.839117558147795, 16.960543391630317`}}]}, 
           {Arrowheads[{{0.039999999999999994`, 1.}}], 
            ArrowBox[{{7.804441889562592, 16.884609349300625`}, {
             7.73967213651833, 16.74277418447138}, {7.624944812917179, 
             16.49175066631912}, {7.5131935099729645`, 16.24745470129615}, {
             7.40441822768569, 16.00988628940247}, {7.29834537107031, 
             15.778417555194332`}, {7.194701345141783, 15.552420623227997`}, {
             7.093486149900107, 15.331895493503458`}, {6.9946997853452855`, 
             15.116842166020717`}, {6.898342251477315, 14.907260640779775`}, {
             6.804413548296196, 14.703150917780631`}, {6.712913675801931, 
             14.504512997023287`}, {6.623842633994518, 14.311346878507742`}, {
             6.452091939672871, 13.939379427875721`}, {6.410865626165041, 
             13.850250507432646`}}]}, 
           {Arrowheads[{{0.04000000000000001, 1.}}], 
            ArrowBox[{{6.375820999018975, 13.774486037629504`}, {
             6.288266362563876, 13.58519794555824}, {6.1323659026675355`, 
             13.248802431555307`}, {5.984390559983846, 12.930192885866909`}, {
             5.870071457662365, 12.68456586202022}, {5.760555189123054, 
             12.449702373814528`}, {5.655568441863657, 12.224977072095786`}, {
             5.554837903381925, 12.009764607709965`}, {5.458090261175602, 
             11.803439631503016`}, {5.365052202742435, 11.605376794320907`}, {
             5.275450415580169, 11.41495074700959}, {5.189011587186552, 
             11.231536140415033`}, {5.025783608984989, 10.886122468435318`}, {
             4.961154014538149, 10.749913696772396`}}]}, 
           {Arrowheads[{{0.025031298136633597`, 1.}}], 
            ArrowBox[{{4.925369145909398, 10.674496033366658`}, {
             4.875152421716308, 10.568662809782026`}, {4.736006427324256, 
             10.2766251846588}, {4.60723402775258, 10.007477613269282`}, {
             4.488141166380841, 9.759651026601507}, {4.378272381694774, 
             9.532126590377452}, {4.276873968297397, 9.323197676901668}, {
             4.183192220791724, 9.1311576584787}, {4.016810212464641, 
             8.792853046940476}}]}}, 
          {GrayLevel[0], Thickness[Large], 
           {Arrowheads[{{0.04000000000000001, 1.}}], 
            ArrowBox[{{4.741473438531706, 20.}, {4.712202294744189, 
             19.88998943746316}, {4.645263391198084, 19.63681601613982}, {
             4.580067685078803, 19.3887556395449}, {4.498479431116968, 
             19.07151873837683}, {4.419829315855327, 18.763012345951907`}, {
             4.343865303792217, 18.46256955824717}, {4.270671406761529, 
             18.17041267660361}, {4.207631511785788, 17.91909076912424}, {
             4.146426341564304, 17.673325380010706`}, {4.087055896097074, 
             17.43311650926302}, {4.029520175384099, 17.198464156881165`}, {
             3.97381917942538, 16.96936832286516}, {3.9239983513482515`, 
             16.76261716737469}}]}, 
           {Arrowheads[{{0.039999999999999994`, 1.}}], 
            ArrowBox[{{3.9045811569517226`, 16.68143004986276}, {
             3.867921361770708, 16.527846209930672`}, {3.8177245400747553`, 
             16.31541993101219}, {3.7220815312966695`, 15.905229839860121`}, {
             3.6322703422377125`, 15.513251645346159`}, {3.548290972897886, 
             15.139485347470309`}, {3.4701434232771877`, 
             14.783930946232559`}, {3.3972202542365997`, 
             14.444946786434635`}, {3.328914026637102, 14.120891212878249`}, {
             3.2652247404786943`, 13.811764225563401`}, {3.206152395761377, 
             13.517565824490092`}, {3.187168684485272, 
             13.420567746436467`}}]}, 
           {Arrowheads[{{0.03461853783094101, 1.}}], 
            ArrowBox[{{3.171135425246468, 13.338645128225503`}, {
             3.1616053234596775`, 13.289950668879314`}, {3.119818759825333, 
             13.0713784102169}, {3.080609508514162, 12.861348679065442`}, {
             3.0437943731819805`, 12.659361105987532`}, {2.976613665077866, 
             12.277510956302748`}, {2.916811064759532, 11.921825005663306`}, {
             2.8637895335346784`, 11.590583479640921`}, {2.817448336745949, 
             11.283371278705003`}, {2.7770663596923053`, 
             10.998142459702844`}, {2.74192248767271, 10.732851079481746`}, {
             2.711590942582679, 10.486207286312037`}}]}}, 
          {GrayLevel[0], Thickness[Large], 
           {Arrowheads[{{0.03509346060372456, 1.}}], 
            ArrowBox[{{0.001, 11.548442400255587`}, {0.09658671526255985, 
             11.337611808489571`}, {0.21625629397951232`, 
             11.08167185329561}, {0.33203873400288036`, 10.84231449770807}, {
             0.4439340353326641, 10.619539741726953`}, {0.49332023141434334`, 
             10.523201813874058`}, {0.5419270731970856, 
             10.429716124644129`}, {0.607238052747347, 10.307953094528733`}, {
             0.6710727631616369, 10.190946119890201`}, {0.8757063272534868, 
             9.824560239705951}, {1.0647212218707716`, 9.504204624387164}, {
             1.2388585275131612`, 9.223919801565065}, {1.3988593246803265`, 
             8.977746298870885}}]}}, 
          {GrayLevel[0], Thickness[Large], 
           {Arrowheads[{{0.04, 1.}}], 
            ArrowBox[{{1.1531203075512049`, 0.001}, {1.1725636242895838`, 
             0.057839901911698716`}, {1.2963345652442366`, 
             0.42217478538970277`}, {1.3194851051940828`, 
             0.4905791002601751}, {1.3423558506347353`, 0.5582510378369252}, {
             1.3650246709547067`, 0.6255145441140805}, {1.3874179865095215`, 
             0.6920549836431507}, {1.5035813273399694`, 
             1.0384823833057377`}, {1.612314067874042, 1.3653397123504778`}, {
             1.7140560937061387`, 1.673718499356859}, {1.8092472904306593`, 
             1.9647102729043702`}, {1.8982774086453387`, 
             2.2392858063379744`}, {1.9815361989479119`, 
             2.4984158730026365`}, {2.067816470786008, 2.7698254150770496`}, {
             2.147638777461816, 3.0238294940021087`}, {2.194144460490252, 
             3.173532782957747}}]}, 
           {Arrowheads[{{0.02942700408290823, 1.}}], 
            ArrowBox[{{2.218909289503153, 3.2532515638084334`}, {
             2.2216085528129934`, 3.261940579191635}, {2.290331230677196, 
             3.485671140059449}, {2.4131710794352244`, 3.892882112411109}, {
             2.518429894716993, 4.2512452582194244`}, {2.6085116632015652`, 
             4.566883471186365}, {2.6853098123359325`, 4.844680464516476}, {
             2.750665407426582, 5.08938213592197}, {2.8061118720234584`, 
             5.304976977374014}, {2.882109388994797, 5.618026029959804}}]}}, 
          {GrayLevel[0], Thickness[Large], 
           {Arrowheads[{{0.040000000000000015`, 1.}}], 
            ArrowBox[{{2.6205950559882676`, 20.}, {2.584679107390159, 
             19.772140833959075`}, {2.546112784537428, 19.523170087513527`}, {
             2.508959375454888, 19.279313644373744`}, {2.4731890365820233`, 
             19.031431465438853`}, {2.4388990944544746`, 
             18.789040603450474`}, {2.405970355322823, 18.551790508698723`}, {
             2.374442550436876, 18.3197980310869}, {2.3428756896143677`, 
             18.087690527097394`}, {2.3126316511644416`, 
             17.860610587492445`}, {2.283710435087099, 17.638558212272056`}, {
             2.256112041382338, 17.421533401436225`}, {2.2045736177225748`, 
             17.001652669394336`}, {2.1684282925460168`, 
             16.69192967321975}}]}, 
           {Arrowheads[{{0.04000000000000001, 1.}}], 
            ArrowBox[{{2.1587520405877103`, 16.609015555456867`}, {
             2.157706276817165, 16.60005458784288}, {2.1152361256357515`, 
             16.2159202790348}, {2.07688927114798, 15.848430865223055`}, {
             2.0503397371643812`, 15.578821509366753`}, {2.0260373861757044`, 
             15.31842800416156}, {2.0038528475679973`, 15.06685923957917}, {
             1.9836567507273088`, 14.823724105591266`}, {1.9653197250396872`, 
             14.588631492169544`}, {1.9487123998911806`, 
             14.361190289285695`}, {1.9337054046678366`, 
             14.141009386911396`}, {1.920169368755704, 13.927697675018353`}, {
             1.897467158052636, 13.52144624404643}, {1.886649158566294, 
             13.281725723715741`}}]}, 
           {Arrowheads[{{0.02546772009023708, 1.}}], 
            ArrowBox[{{1.8828858839418647`, 13.198333766426929`}, {
             1.8803163917385166`, 13.14139532704635}, {1.8680887897389056`, 
             12.785555067920484`}, {1.8601560719793637`, 
             12.451935610571203`}, {1.8561257849990136`, 
             12.139185650437373`}, {1.8557402334018704`, 
             11.846318769550134`}, {1.8585732742108334`, 
             11.571892441700275`}, {1.864198764448802, 11.31446414067859}, {
             1.8723223314716757`, 11.072970450163346`}}]}}, 
          {GrayLevel[0], Thickness[Large], 
           {Arrowheads[{{0.039999999999999994`, 1.}}], 
            ArrowBox[{{0.5193495992930688, 20.}, {0.5169749237472312, 
             19.93276540669532}, {0.5047761781779242, 19.51675288167801}, {
             0.49409434094580035`, 19.108375159146526`}, {0.4862641835699131, 
             18.71466907688191}, {0.48343830207153027`, 
             18.308731372102894`}, {0.4833389331266566, 17.91822692295532}, {
             0.4845153040404582, 17.53513309156515}, {0.4882431546716101, 
             17.166860495689797`}, {0.49434881197234515`, 
             16.812801236062263`}, {0.49804193131055563`, 
             16.66149338633381}}]}, 
           {Arrowheads[{{0.039999999999999994`, 1.}}], 
            ArrowBox[{{0.5000788256074802, 16.578041413091825`}, {
             0.5026586028948961, 16.472347413415562`}, {0.5130192239557828, 
             16.144949030865494`}, {0.5252773716715256, 
             15.830056091527863`}, {0.5356333649279048, 
             15.603314308591004`}, {0.5469607036749915, 15.38320219375979}, {
             0.5591918059912342, 15.169472657507692`}, {0.572259089955082, 
             14.961878610308188`}, {0.6006318751393883, 
             14.564108624960864`}, {0.6315384038555013, 14.18791552150562}, {
             0.6646875558395028, 13.832120812628531`}, {0.6999308023180407, 
             13.4960021418147}, {0.7288153726015175, 13.24802858593135}}]}, 
           {Arrowheads[{{0.021617124468217428`, 1.}}], 
            ArrowBox[{{0.7386214854282089, 13.165130435737828`}, {
             0.7753925062124873, 12.877622834322095`}, {0.8150805631987578, 
             12.593145936546337`}, {0.8558722771594203, 12.32412328545721}, {
             0.8975464249666133, 12.069578457267065`}, {0.9398817834924754, 
             11.828535028188252`}, {0.9827290967502774, 11.60025210997166}, {
             1.0259802328339374`, 11.384123406104482`}}]}}, 
          {GrayLevel[0], Thickness[Large], 
           {Arrowheads[{{0.03999999999999998, 1.}}], 
            ArrowBox[{{20., 0.09733834735201966}, {19.818027365605154`, 
             0.09622381416311813}, {19.553769977605146`, 
             0.0970749667296299}, {19.294036208792715`, 
             0.10030245526004611`}, {18.955488838687774`, 
             0.1079683358317393}, {18.62448957578384, 0.11933392036094928`}, {
             18.30103842008091, 0.13439920884767606`}, {17.985135371578995`, 
             0.1531642012919197}, {17.676410090620017`, 
             0.17524616147416505`}, {17.37449223754591, 
             0.20026235317489693`}, {17.079381812356665`, 
             0.22821277639411539`}, {16.791078815052295`, 
             0.2590974311318205}, {16.66780239738265, 0.2737503106725667}}]}, 
           {Arrowheads[{{0.039999999999999994`, 1.}}], 
            ArrowBox[{{16.584909081320443`, 0.28360317465055385`}, {
             16.50925411659107, 0.2925956738308074}, {16.233578587931277`, 
             0.3283868609338715}, {15.964052229072909`, 0.3664709924410128}, {
             15.70067504001597, 0.4068480683522312}, {15.426681490886722`, 
             0.4505556000416265}, {15.159156066684638`, 0.496477996118147}, {
             14.842968676716309`, 0.5589231977763809}, {14.53570490349392, 
             0.6238289624366438}, {14.271948823100935`, 0.681004076506798}, {
             14.01457420243562, 0.7397508333238105}, {13.763581041497984`, 
             0.800069232887682}, {13.51896934028802, 0.8619592751984119}, {
             13.309524855384096`, 0.9174410239189847}}]}, 
           {Arrowheads[{{0.022880710909075994`, 1.}}], 
            ArrowBox[{{13.228973486462884`, 0.9393428501109609}, {
             13.047538837116715`, 0.9893938843939551}, {12.820382165171772`, 
             1.0546733503621455`}, {12.598931212987301`, 1.120994257243948}, {
             12.38288801635569, 1.1881429692398566`}, {12.171954611069317`, 
             1.255905850550365}, {11.966130997128191`, 1.3242829011754738`}, {
             11.765417174532306`, 1.3932741211151822`}, {11.410385564891346`, 
             1.5211691121547872`}}]}}, 
          {GrayLevel[0], Thickness[Large], 
           {Arrowheads[{{0.014377936864998001`, 1.}}], 
            ArrowBox[{{0.001, 8.063509972962523}, {0.3630534944520013, 
             8.080345579570693}, {0.41960527596591873`, 8.080512950515681}, {
             0.4748167087997962, 8.079953950718952}, {0.538932498667786, 
             8.077526577292442}, {0.6012638113695258, 8.074250573459377}, {
             0.9215181560213, 8.045233331863534}, {1.1954096494944488`, 
             7.998390893135052}}]}}, 
          {GrayLevel[0], Thickness[Large], 
           {Arrowheads[{{0.026551842573885782`, 1.}}], 
            ArrowBox[{{0.001, 5.6361607853777125`}, {0.12747337744300863`, 
             5.765288566454007}, {0.3062707159081206, 5.941396906219446}, {
             0.3638446203809542, 5.996946909079174}, {0.4200390965576551, 
             6.05046592565361}, {0.4807945953619265, 6.106748027904704}, {
             0.5399534781289326, 6.1607458000870485`}, {0.8544722827987018, 
             6.436037533265491}, {1.1244477414184553`, 6.65031221426082}, {
             1.3567729764119378`, 6.815633581330577}, {1.715695622624858, 
             7.026802878194667}}]}}, 
          {GrayLevel[0], Thickness[Large], 
           {Arrowheads[{{0.04000000000000001, 1.}}], 
            ArrowBox[{{0.001, 2.3507750833668495`}, {0.1501770341485415, 
             2.6321431784751095`}, {0.32904340887026284`, 
             2.966922518716203}, {0.3817074920399378, 3.0650695186181336`}, {
             0.4332703330490952, 3.160925179853361}, {0.4861099797503629, 
             3.258650667775746}, {0.5377967282718823, 3.353990099195438}, {
             0.7012968579416616, 3.654334396602974}, {0.8532977277196485, 
             3.930983812934856}, {0.9946072185636702, 4.185704434083097}, {
             1.1260332114315548`, 4.420262345939708}, {1.2482701931939173`, 
             4.636168008430965}, {1.3620126507213728`, 4.834931881483141}, {
             1.5639353416338664`, 5.181527880443747}, {1.617861368543869, 
             5.271909166856103}}]}, 
           {Arrowheads[{{0.013082584901115225`, 1.}}], 
            ArrowBox[{{1.6606331496020328`, 5.343595675499436}, {
             1.73916674967852, 5.475219831926761}, {1.8920271350806708`, 
             5.725296978281666}, {2.0250606774942495`, 5.937130296898239}, {
             2.242025498627237, 6.2679046705576456`}}]}}, 
          {GrayLevel[0], Thickness[Large], 
           {Arrowheads[{{0.038072788813722135`, 1.}}], 
            ArrowBox[{{9.770598914125861, 0.001}, {9.688658524871302, 
             0.08854736045984649}, {9.522946201319455, 0.2652871314695303}, {
             9.466487341823877, 0.3254478885363551}, {9.410512256949676, 
             0.3850601580379956}, {9.353277792677057, 0.4459466989380123}, {
             9.296549478782644, 0.5062618455144996}, {9.132698353222361, 
             0.6803506958461831}, {8.972966071836808, 0.8498156804636663}, {
             8.817352634625989, 1.0146567993669495`}, {8.6658580415899, 
             1.174874052556032}, {8.374420746325185, 1.482436097900162}, {
             8.097849544325943, 1.7735009526046233`}, {7.835414887006467, 
             2.048956447410641}, {7.586387225781062, 2.3096904130594407`}}]}}, 
          {GrayLevel[0], Thickness[Large], 
           {Arrowheads[{{0.04, 1.}}], 
            ArrowBox[{{4.817592872025591, 0.001}, {4.813094460467365, 
             0.18469536421376087`}, {4.800820738844563, 0.5325656145670765}, {
             4.797739011894949, 0.6074016078312579}, {4.794515483011164, 
             0.6812761031094193}, {4.790910650811392, 0.7554787391211911}, {
             4.787170218229815, 0.8287153353774479}, {4.768529211386566, 
             1.1586720956532766`}, {4.747306413898266, 1.4691219700268205`}, {
             4.723812501662188, 1.7612680441012523`}, {4.698358150575603, 
             2.036313403479745}, {4.671203143733637, 2.2953087601556197`}, {
             4.642607264231414, 2.5393048261221973`}, {4.610227570559026, 
             2.786091092040878}, {4.576571713525507, 3.017194068555842}, {
             4.541990613007493, 3.2340834091052835`}, {4.526436684683412, 
             3.3244041020089297`}}]}, 
           {Arrowheads[{{0.00038361869700078094`, 1.}}], 
            ArrowBox[{{4.512269851115554, 3.4066700220671087`}, {
             4.506835188881626, 3.4382287671273977`}}]}}, 
          {GrayLevel[0], Thickness[Large], 
           {Arrowheads[{{0.04, 1.}}], 
            ArrowBox[{{3.1226426517961605`, 0.001}, {3.1636517025683606`, 
             0.2520885284040088}, {3.2200116252227877`, 0.6129261920524096}, {
             3.2320273185327957`, 0.6918269676427218}, {3.2437533956892075`, 
             0.7696770447109422}, {3.2552289439849895`, 0.8476023755145738}, {
             3.2664194072256993`, 0.9244777168085992}, {3.314800042520633, 
             1.2654155548715593`}, {3.357688087370794, 1.585773746471724}, {
             3.3955124820544755`, 1.8868130511068402`}, {3.4287021668499724`, 
             2.169794228274655}, {3.4576267916506875`, 2.4358224312414594`}, {
             3.4826560063500254`, 2.6860028132735425`}, {3.5054301050296144`, 
             2.938640709806156}, {3.524274144045473, 3.174697181314825}, {
             3.5339561844540555`, 3.3134229369052703`}}]}, 
           {Arrowheads[{{0.010983198878743532`, 1.}}], 
            ArrowBox[{{3.5397589360750605`, 3.3966977932128644`}, {
             3.5522202742334104`, 3.6032721398755214`}, {3.5693864802107096`, 
             3.980732751072872}, {3.5774604662762957`, 4.312676557910978}}]}}, 
          {GrayLevel[0], Thickness[Large], 
           {Arrowheads[{{0.039999999999999994`, 1.}}], 
            ArrowBox[{{20., 0.8784829018182128}, {19.72595740023203, 
             0.8580478776411234}, {19.433107406318925`, 0.8394104559228567}, {
             19.123905173893494`, 0.8265894088911091}, {18.82111655781507, 
             0.817449531688309}, {18.521461347231437`, 0.8100680652550395}, {
             18.228072947637386`, 0.8062034203608311}, {17.940805285683446`, 
             0.8056923354198708}, {17.659512288020146`, 0.8083715488463457}, {
             17.38405634915027, 0.8140911881695967}, {17.11429986357661, 
             0.8227013809189654}, {16.883358190969194`, 0.8325539432827919}, {
             16.66352403641284, 0.8441158917531174}}]}, 
           {Arrowheads[{{0.0326650231851288, 1.}}], 
            ArrowBox[{{16.58020536208359, 0.8492470551124308}, {
             16.434018034732553`, 0.8583685192041093}, {16.21542008228306, 
             0.874117871212523}, {15.789869756671086`, 0.9107690494521694}, {
             15.379181974040925`, 0.9535813214919843}, {14.98281142574778, 
             1.0020340410737056`}, {14.60035712693899, 1.0557951333322388`}, {
             14.231237688021725`, 1.1142968091610297`}, {13.874871719403147`, 
             1.1769712794535236`}}]}}}}, GraphicsComplexBox[CompressedData["
1:eJxdl3t0zGcax0e67iZxi8ukIZGIyYVcmLDaNY8z0dRx2ZF1KWqoVu2aKFq3
ibKuE6wq3RFZixVtVdEdxUE1btVaZ9gjLJ241K0SnKI6LsvBZtPw+c05T/55
z+eX3+99v8/zPreJHz0hb0yEyWTaXctk+nUd8njw7aqqzjK8amfWiuAde4Nl
p7Z4Q1nS9Ow7n/qCJuH/8L7EPLe5IlOmdpn7pctRX3gf5n140lfHk33BDBn/
r4DLF2xsfA/zPcz3cO/Vq8psvnT5x+RTb3nM0cZ+MPvB7AezH7z1uxX9HJ6O
ciL+wjiXo7WxP8z+MPvD7A+zP9zy52UBpytVXjh+baLDE2ucB3MezHkw58Gc
B3MePKvVklyXI1ks+6a/5AvGGefDnA9zPsz5MOfDnA9zPlzRs/Bbt7WDbPfN
3OcNtTP0wOiB0QOjB0YPjB4YPTB64L7uuT095vbGij4YfTD6YPTB6IPRB6MP
Rh+MPhidWhesV/TC6IXRC6MXRi+MXhi9MHph7lnfq/aj1gnrFf0w+mH0w+iH
0Q+jH0Y/TJ7ovNBxqeNA+1nrhvWKPTD2wNgDYw+MPTD2wNQZXVd0nus803Gt
40bfg7YD1iv2wdgHYx+MfTD2wdRpXZd13dR1TNcRnbc6L3Sc6XvSdsF6xV4Y
e2HshbEXps/pvqb7kO4Tum7ruqnrlK4DOq90XOp71HbCesV+GPth7IeZE/Rc
oPu67sO6T+q+pfuGrtO6Duq6ovNSx7G+Z203rFf8AeMPmDlLz1V6TtJzjp5L
9Nyg+7juo7pv6b6g66yuUzqvddzrONB+gPWKf2DmVD2X6rlTz5F6DtRzm56r
9Jyj5wzd13Xf1H1I13Fd93Rd0Hmi40T7Bdbrs/07y4GhgR4jHY+M+R5+a1iz
RgF3luQUTt/sMdc29odb1ejNlI2X/7LL4TEbeuCj8yIXBZ0ZUmft8cveUFND
P/wko9WHpd5O0q3PmWtua0vDXvjZ+Wky7uGVW05XjOEfOFCzf4qs/vTmXZuv
reFPOOuL+nUqbFZ5O/nx++aKeMP/cPH3v5kXsiSJqeYv0bgvmJX3uF+YfTiH
eIDRgU7iB8YO7CTeYPyAn4hPGD/iZ+IZ5h64J+If5h65Z/IFJg6IE/ILvt07
t19R8JJdxxXP9Xf6HK1L26Ht1n7SftX3oO9N37OOCx1HOu50nOq41nmg80bn
2fxRD9aUlHaWvE+GDR3luGHvev+9163+LAnVOZWT43lq/2nRLxZ/Sab8MGJm
p3xrXVnbZsIZmy9Deu5e1j3bFyXr3z6T7jGnS179vASTqfnzfE+T+TuHJ1fY
WsnEGh0psvPNMekB94tSfiWwoaTUKpMX7loVdMZJj0aHE/wlSdJoZGlswN1O
NtgOriv1Jhorz3mP79iHfTmHc9GBLnSiGzuwCzuxGz/gF/z0Q4rt6VVbZ1m6
5UC3AvN9+/L92752W7Nk89b3rIWhCMkZmFEQsmRKVMPCLgNcDeXh9S+6ecwZ
sier3zpzRRMZXBOfHeXmxcEbQpYWz+8lVdp8MGpL0GmRxP79rlsCyeLsPm5b
qbeNLJn26hirv4McuPvb805XvITWOa7YfO1l2K/X6EkwVp7zHt+xD/tyDuei
A13oRDd2YBd2Yjd+wC/NLo6dWxwss+s8xH+sOm9n5k7a+M/yiUZcNk46fjj/
+h07cZt/q2CC6ZLJiOuy3KUzAn3qh+fsE2WOwLnG4d8Rs8729jeJDv8uSr36
e19u6/Dvh/JbgzwzY428u/PN447+M3FGXi7+m+nLknvtjLxtN7F2F19UeyOv
S19psMub0sHI+4GxUd09vZKNunD7brO97lGpRt3wBlqJa0ZHo67ElcQechal
G3Xn/EtNPi4pzzDqUvJnf71qqcw06taUpi2SfHez5Pj5gQuC+eG6OG/SSYdr
ZLiOZtdxRlQMCNfdk7a/zwkuDNfp7iOL/nd1fLiur1u4fEYoL9wH6m1b8rCq
a7hvvHOucIo5NtxnaspZRLgvvdxp1gTrtXAf6+0PlbuLw32vZcSNk97R4T5Z
MfDisZK0cF/d/tnpw6UPwn044v7KOf454b69dtX8KRXR4T4/ZfaVk9kDw3PB
ayunTen1KFzn8ZPuE7yHX3WfYV/uQfcpdHBvus+hm3vWfRI7iQvdZ/ELcaT7
NH4k7nSfx+/EqZ4TuCfiWs8Z3Ct5oOcU4oC80XMOcUOe6TmJOCMv9ZxFXJLH
ek4jjsl7PecR99QJPSeSJ9QVPWeSV5Xe7AaB6nj5eOLIy+OvX7KvitlxxFn9
3DL++3pH+zyy99+aWRisjodfls1a5m9SW0y9/L1c1ecO+mn5as9Ms4zdPrRe
oLCTnF+fd6rkXtPn+Zomkc7Xz3pTWoqtRmeKyNMxl9yjYmRNep8/h7Kt8u6m
CZXOorbywtBXnlTFJMmJzS8/sFTGS8011Uo0Vp7zHt+xD/tyDueiA13oRDd2
YBd2Yjd+wC/4SQZM+ZO5Ot92Nj30xHTpjv1eRaiDr9rv+3+cvDhwziQbCiZW
WqrzKaHHwiJfbn3Z0eZ8b8eKdMk51m+A/0xjiXk1eNhZ0FGmeoYM8UVFy9ya
e0qVjUlvjPD0ai03Vv37gDsnWc7+Z9ybrhmx4vz2yO88yR1kgezZUVIeJ7tu
HdrjjWwvbVru7+q7285Yec57fMc+7Ms5nIsOdKET3diBXdiJ3fgBv+yJXznM
urezvJ9WvCn3UZmdlef0Pfog/fPnK11b+veG++QzPZ2l0nPk5APLCaOf8lz3
Wd7L39m8tb96jrm+/1hEZfR9e1yfj4K29Zny2h6Pee+DCDl1MaqotHoOKm3+
QevC0Q3FfMPyuTcyXZZ1LfvIeq3J83qaJt9cPVNsjm0h52rqY4rcW/7j2lCe
RRxjGsX591olyX7rk+DCNvL50rprStcnSerUGYNcI+Olye4IS6AwUb7rO7vc
WZAg0y4/LQrmt5MRCQuGO1a0l4sNHjWrGBAn/3206IJtawdZ8sfr8RXjX5QP
y5a+YT2aLMO+vhBj6tbqeT9MFWvk6eiYiOZycGbxWHOtTnL7YFHb/OIo6bSp
//2q6nll8dh5zdan1ZWC6BPZnphM6Wu5FLl1zlP74dl/mB6qnlfqHn33VteB
N+xNb57+yp1d/fv8+cpz3uM79mFfzuFcdKALnejGDuzCTuzGD/gFP+E3/Ihf
8TN+5x64F+6Je+MeuVfumXsnDogL4oS4+T+2ABQA
         "], {
          {GrayLevel[1], EdgeForm[None], 
           GraphicsGroupBox[{PolygonBox[CompressedData["
1:eJxNmHe8lsURhWeRCIooCIIgHakiSlPKpSjSUekIXnrRINWWoLHARRJUghdR
kN4EpXdFozGW9KjpUVMsMYm9xN7ncc732++P4ez7fvvunpnZnTmXxpPnDJtd
wcxO9n+OcfypW7IY/8yN377jdqzGvH/CraJbZbfjNGbO8UVzn3Kr5HaCW1WN
mX9i0XcnCfnuF25V3KrDRWO+PdWtmt7X1FqscYqQNX6lObXd6hStUaNo/7pF
71q5NXRr5FZP67Leb9xquTXQ77W0ZiMhXBoL2aeJkLWbCk9zO13I2r9zq+/W
3K2FxqzfsmifM/U937XWfuxzhpB92gibau0a4j3abYDbQLdLhIPc2hXt2V7I
nh2ExKCjkD07CdnzHCF7niuE4+/d2rp1ceuq8Vlu3YRnu5UI2b+7kP3P17qs
11M82L+XkP3PEzLvj26d3S5we8atmfboo/dwGK7nvm79xAku/YUlik2JuAwU
9lCMeojLYCFcLhTC5SIh3P/s1tttiNtQjeE2TNhHfjdT3EcU8RophNco4QD9
XohlD8WJuIwRP3jd4Xaj201ul4ofvP7qdrHbOLfxGsNtQhHHiUI4ThISs8lC
OE4RwnGqEI7ThJyv6ULO10y3Uu17ubiOdfuuEI7Pac4VbrOKOF6mNfhmtt7B
9weay9pzxRu+84TwvVII36uE8L1aCN9rhPC9Vsie3xPC9/tC+L7gNsPtOrfr
NYbHzW5zxOUG8ZqlPMwS95uEc2QTxPs+t7vc7lY8BitnZfIB7ouEcL9FCPfF
Qrj/UAj3Hwnh/g+3+W63ut2mMfxvL/JjqZC4/liIH8uE+LHCbaF4lcsf/F4u
XOB2p3ChfCoT9wWKzTz5uUh+bNVarLFK/uDHPUL8+JfbErc1bms1xpd1RT6t
F+LTBiE+bRTi0yYhPm0Wcle2CMvFe57ifq944dM2ITHYLsS/lfJjsb5doXll
+p3nnfINn15yW+22222Pxvi1t8i/fUL82y/EvwNC/DsoxL9DQvw7LMS/I0L8
e0BIvH9icebudzsqP/HvISH+PSxk3iOau8PtQa3BN4/qHf7RM+kv9MvHLXQA
PZ7+T2+nxz9poQMq6Tf6eGXLOoDnn1vogCqaV1VrF3RAVcs6gOdfWuiAavqG
/avrmZ5bW9/UFL+CDuD51xY6gJ79mIWOgS+9hPpNHf+TRV/pre/po3X1fT09
/9ZCB9TXWvTnBpZ1QEPLOoDngg5obFkHNLGsA3h+2kIHNNO69OLmlnVAC82j
x7bRuvTiVpZ1QGvLOoDnZy36YlvFqI54sQd9iF5JP6GvdLesA9pZ1gHtLeuA
DpZ1QEfLOqCTZR3A8x8sdEBn7U3v6mJZB3S1rAO6WdYBJcpnXXFlv57iV9AB
PS3rgF6KUTutx5ml1qzU3vRb+i71mvp2vfamz/a1rAP6WdYB/S3rgAGWdcBA
yzpgkGUdMNiyDuD5LxY6gF7LGaK3DrGsA4ZqXXrlKPGgtw63rANGWNYBIy3r
ttHyabjWgscY/YbRv6aLBz2W3vI3Cx1QKk7003GWdcB4yzpggmUdMNGyDphk
WQdMtqwDpljWAVMt64Bp2m+mYg/Hy8WvoAN4ft5CB8xQHMdq7g7lkBraRTHq
I3700dniN1fPBR0w17IOmGdZB1xpWQdcZVkHXG1ZB1xjWQdca1kH8Px3Cx0w
X1w5R9dp75st+iK+0jc5ZwUdcINlHXCj+C3QN+M0b6a4LtRvzKM3LbOsA8os
64BFlnXALZZ1wGLLOoDnf1rogCXiTa+81bIOuM2yDrjdsg5YalkH8DxePsyS
H+Xihw/L9VzQAcsV6zL5Qx2kdrQUb+4mPfJe/+PxbLcXxXuV8l3QATzzGzpg
tXygP66xrAPWWtYB6yzrgPWWdcAGyzpgo2UdsMmyDtgsTvS97fKBXrfVsg7g
uaADtsmP+/VNueZukQ879Bvv6J304ZctdMAu+YMO2G1ZB+yxrAP2WtYB+yzr
gP2WdcAByzrgoGUdcMiyDjhsWQccEVd0wMPy56j4FXTAUcs64CHlYKf8OSZF
XaN+1PLxexY15Xgfv2q5j4L87f+JRX/lXRWf8x/L+gCk/39qoRt4d4LP+a9l
rQDS/z+z0BDf6gKf8z/LWgFEJ3xuoSF4Ry+mv9OH0QPoBPreFxa6gXcn+Tqv
a96XFpqglnL2iGJUzee8YdHjqeHoAer3Vxa9n/5c3ee8ablng/Siry16Oe9O
9jlvWe7BID2Q/zx5Vu9q+Phty/0SpOalFH2UdzV9/I54kI9HxbVCCr0Cx1N8
/K7l3gMOEVf8QEec6HNeU1xKlUPq0P/JSYraVtvxfct1GbxCvz+vd6em+KZQ
E0HqyrEpaiXv6vj4A8s1COTuVkpRm3hX18cfWr7nIHfiuBR3hvtymo8/snx/
QO5O/RTzXvHxx27/jrBaZdUV1uM8vqr3+PG+/OZ8cd4q6hxxriopLq/pLHE+
XteZIX5v6JyQ5zcVV/L5lnJN3t5WTsnTO8odeXhXOSLe7yk/+PGReL6gHMxQ
nD5QDInHh4oV94Z7VEH+Nkjhc8UUPb5UPn0qv/DpM/mFT5/LL3z6Qn7h05fy
C5++kl/49LX8wicC2FY+cS47yyfOX2/5RI24WDGGE3xeUS53ySfOx3z5xDlY
ohiQM+LwmEVNKeTtY+WOOkEdIQacL84fMePeUxfIIfeb800OudPcc3LIfeU+
k0PuJfeWHHL/uJ/kkHvGPSSH3CfuGzmk5nGvyCExpvaRQ+4B9+Q55eQT5YVz
zbknhy9anG9yyFnmHJNz6hn1jjM41fEB3QF6Of3j297i7waoJt7n2E81tLvj
RtXibo7rVSO2O/ZRLV7l2DRFbFY6Nkmx52rHZilic4/j6Slidrdj4xQxLnHc
oJrSw3GTztb5KXo2PvV03Kxa0DHFHqzfKcXe7HtOij1Yv0OKPVh/nWNL1b72
jnelyHlnxzUpctXLcYvqSNcU3zC/i+PaFDk8N4U/+MK7FnrPGs21Dms30vr4
1Fp+EbNWitthx0mqZfjaRv4edByX4lwT7zMUc3i1Fbetjmeplm1zbKeatdSx
oe4mcTpTsTovxTfMP+Q4IcVdIf/TdAZ2cYdS3NHdjkNT3NE9jsNT3NGdjhem
uNNHHKekuFs7HAeluPf7HEenuLsPOl6W4p4dcLw0xd3d7zgmxZ3e6zgyxb3v
ncIffJme4nu+XeZ4h1s9t/4pzijnc2CKvdm3b4rzylkdnIIrPEtTxJR43um4
IkX9uiiFz/g7JIXP+LvcsTxFjR+Rgh/cxqbwAf7jU8SRGA5LESPic0GK+8Bd
mJwiRsRnYop8k+tRKWJEfC5JEQvi8A21itM8
              "]], PolygonBox[CompressedData["
1:eJwtlGWLkFEQhe+sG+rq2rqhYnd3d7drt65du3Z3N9YPEhERERERERERu7v7
Ocx8eDgz9617Z868DUvKikszUkpjIRMOWkrT4R1xTfQELIGv5EXoYZgNH8hr
o4dgJrwnr4XuglHwnLwyOhSWwTfyJ3CAeCq8Ja6B7oUJ8Iq8KroHxsFL8iro
SFgBP8ifwXHiRfCFuBDdDWPgBXke2haOQB24y9p+dDK8Ia6O7oNieE1eDW0T
Z9JZ7rB2FJ0Pn4jz0VbmNVEtbrF2DC2Bz8QFaPN4p951nbUW5t/Ut26Qb0EH
wn3iHHQHDIOn5LnoVhgED8jLoy3Na6Ta3GRtGzoYHhJXQJtFzVSra6xtRgfA
PeJstGnUULW7ytp6tE/sPQPdCSPMa1kJ3Q5DzHtTEd0E/aN2WWjr6LF6ezt5
befCx+Q13gB941o5dCP0i1pmoufhJDwmr482Do/IG5dZ6xgeK4ozrka7wRXi
33DGvAY6ez0ohe5xtj/QIM6gvV8gnxd7yIw9Nooz66yXyFeiXSL+CUujB6q9
PL4K7Rp7+5Xcu+fM9y4PjzW/R9fkubXEvaLXCV1s3vOc8OhwdDl8T97zheY9
yw4PLYiaZ4Xn5PXOcDG55+dEjVVbzdws856ql5q5huGp3HjmNHoKHhHXRaeZ
71F708x1MJ+hwvBce3NPF4RHtddOUUvtuZ35TOSHx5qYz1xe9GgKugb+JZ+x
idEj9UYzXUbcI7z6N/m9Pc1nRc9MMr9H1zST64h7m3vf4ixno/c603hzj8gb
+kfMMH9G9+qfNdq8x+qt/kH/ARZDlEA=
              "]]}]}, {}, {}, {}, {}}]},
       AspectRatio->1,
       BaseStyle->{FontSize -> 16, FontFamily -> "Arial"},
       Frame->True,
       FrameLabel->{
         FormBox[
         "\"\\!\\(\\*SubscriptBox[\\n \
StyleBox[\\\"N\\\",\\nFontSlant->\\\"Italic\\\"], \\\"L\\\"]\\)\"", 
          TraditionalForm], 
         FormBox[
         "\"\\!\\(\\*SubscriptBox[\\n \
StyleBox[\\\"N\\\",\\nFontSlant->\\\"Italic\\\"], \\\"R\\\"]\\)\"", 
          TraditionalForm]},
       Method->{"TransparentPolygonMesh" -> True},
       PlotRange->{{-0.4341034726095103, 
        20.43510347260951}, {-0.4341034726095103, 20.43510347260951}},
       PlotRangeClipping->True,
       PlotRangePadding->{
         Scaled[0.02], 
         Scaled[0.02]}], {580.5, -193.5}, 
      ImageScaled[{0.5, 0.5}], {360., 360.}], InsetBox[
      GraphicsBox[{{{}, {
          {GrayLevel[0], Thickness[Large], 
           {Arrowheads[{{0.04000000000000002, 1.}}], 
            ArrowBox[{{19.999968818079815`, 20.}, {19.88269311254045, 
             19.88272415364475}, {19.724847258777217`, 19.72487810965904}, {
             19.568550146539597`, 19.56858080837508}, {19.413787529966836`, 
             19.413818003924554`}, {19.260545163198177`, 
             19.260575450439102`}, {18.958564195630146`, 
             18.958594112890125`}, {18.662493276949473`, 
             18.662522828781487`}, {18.372218440270107`, 
             18.372247631166488`}, {18.087625718706008`, 18.08765455309846}, {
             17.80860114537113, 17.808629627630722`}, {17.63888903596615, 
             17.638917302450636`}}]}, 
           {Arrowheads[{{0.04, 1.}}], 
            ArrowBox[{{17.57986204249437, 17.579890233930843`}, {
             17.535030753379445`, 17.535058887816593`}, {17.266800575844904`, 
             17.2668283667094}, {17.003796645881465`, 17.003824097362454`}, {
             16.745904996603084`, 16.745932112829077`}, {16.493011661123724`, 
             16.493038446162597`}, {16.245002672557344`, 
             16.245029130416327`}, {16.0017640640179, 16.001790198643594`}, {
             15.763181868619354`, 15.763207683897711`}, {15.478408133202356`, 
             15.478433564431969`}, {15.21878235924334, 
             15.218807437518974`}}]}, 
           {Arrowheads[{{0.039999999999999994`, 1.}}], 
            ArrowBox[{{15.159755368598615`, 15.159780366172129`}, {
             14.92775157186285, 14.92777625139709}, {14.661868745940343`, 
             14.661893057827964`}, {14.402282889849333`, 
             14.402306839557706`}, {14.148994003589824`, 
             14.149017596586322`}, {13.902002087161806`, 
             13.902025328913808`}, {13.661307140565285`, 
             13.661330036540166`}, {13.426357010097217`, 13.42637956545285}, {
             13.196599542054557`, 13.196621761639316`}, {12.972034736437296`, 
             12.972056625099558`}, {12.798675812062983`, 
             12.798697443045038`}}]}, 
           {Arrowheads[{{0.039999999999999994`, 1.}}], 
            ArrowBox[{{12.739648825023163`, 12.739670368093291`}, {
             12.538483112479, 12.53850435384139}, {12.329496294137957`, 
             12.32951721912297}, {12.125702138222323`, 12.125722751678333`}, {
             11.927100644732093`, 11.927120951507476`}, {11.733238252248485`, 
             11.733258256917717`}, {11.543661399352711`, 
             11.543681106216377`}, {11.358370086044777`, 
             11.358389499403456`}, {11.177364312324677`, 
             11.177383436478948`}, {11.000644078192417`, 
             11.000662917442863`}, {10.828209383647993`, 
             10.828227942295193`}, {10.660060228691403`, 10.66007851103594}, {
             10.496196613322653`, 10.496214623665105`}, {10.378569449693716`, 
             10.37858726376029}}]}, 
           {Arrowheads[{{0.04, 1.}}], 
            ArrowBox[{{10.319542467944949`, 10.319560183517499`}, {
             10.243647317322987`, 10.243664906254828`}, {10.000552389617743`, 
             10.000569566999244`}, {9.833474430467671, 9.833491316625217}, {
             9.670967159738806, 9.670983759687427}, {9.512691483408826, 
             9.51270780192009}, {9.358760432818505, 9.358776474745133}, {
             9.07500161215569, 9.075017142594106}, {8.804909721104007, 
             8.804924755856725}, {8.548484759663463, 8.548499314532997}, {
             8.305726727834049, 8.305740818622915}, {8.075345548672841, 
             8.075359190219679}, {7.958463381150464, 7.9584767906500264`}}]}, 
           {Arrowheads[{{0.039999999999999994`, 1.}}], 
            ArrowBox[{{7.899436408748098, 7.899449701060853}, {
             7.856051145236905, 7.856064351416483}, {7.647843517526246, 
             7.647856302213332}, {7.4507226655408605`, 7.45073504261022}, {
             7.263638734905043, 7.263650717385252}, {7.0855418712430875`, 
             7.08555347131653}, {6.9164320745549945`, 6.916443304404052}, {
             6.756309344840764, 6.756320216647821}, {6.515406817591495, 
             6.5154171348859204`}, {6.294885071738063, 6.294894863567711}, {
             6.092202322292083, 6.0922116155487664`}, {5.9048167842651615`, 
             5.904825603684651}, {5.731659991645724, 5.731668360840184}, {
             5.572505374980375, 5.572513317028324}, {5.5383578913122244`, 
             5.538365738835968}}]}, 
           {Arrowheads[{{0.029123196746276156`, 1.}}], 
            ArrowBox[{{5.4793309420132115`, 5.4793386261434955`}, {
             5.426073994117993, 5.426081530826852}, {5.291086908907456, 
             5.291094060813549}, {5.052582512932132, 5.052588953116267}, {
             4.8512659620348275`, 4.851271761466116}, {4.681253268475208, 
             4.681258490916235}, {4.537629005839531, 4.537633708770122}, {
             4.3576781038156245`, 4.357682100779961}, {4.218738597252765, 
             4.218741994422173}, {4.026915947432901, 4.0269184006986185`}, {
             3.9130103020488756`, 3.9130120734795666`}, {3.846362962590763, 
             3.846364241768291}, {3.805322050978279, 3.8053229582659203`}, {
             3.781506263131762, 3.781506906553599}, {3.767948393316318, 
             3.7679488496044824`}, {3.760278785248712, 3.760279108839201}}]}}, 
          {GrayLevel[0], Thickness[Large], 
           {Arrowheads[{{0.04, 1.}}], 
            ArrowBox[{{20., 8.169683057480063}, {19.981447487319627`, 
             8.160861803563167}, {19.661715384772304`, 8.009946391575017}, {
             19.34882265283869, 7.86339210271819}, {19.04276929151878, 
             7.721198936992687}, {18.743015464078663`, 7.582961857462716}, {
             18.449021333784412`, 7.448275827192483}, {18.160786900636033`, 
             7.317140846181987}, {17.87831216463352, 7.189556914431231}, {
             17.60159712577688, 7.065524031940212}, {17.330641784066106`, 
             6.945042198708929}, {17.065446139501205`, 6.8281114147373865`}, {
             16.962549625872196`, 6.783143169071786}}]}, 
           {Arrowheads[{{0.039999999999999994`, 1.}}], 
            ArrowBox[{{16.88605835365589, 6.74971464755065}, {
             16.806010192082173`, 6.71473168002558}, {16.551882770422328`, 
             6.604571712032471}, {16.30261270313498, 6.497300228217016}, {
             16.058199990220132`, 6.392917228579216}, {15.818644631677786`, 
             6.2914227131190685`}, {15.583946627507942`, 6.192816681836578}, {
             15.354105977710596`, 6.097099134731741}, {15.129122682285752`, 
             6.004270071804559}, {14.908996741233409`, 5.914329493055032}, {
             14.550537491164677`, 5.768611857886511}, {14.204133550034289`, 
             5.629917774439512}, {13.961002534082752`, 5.53561662405861}, {
             13.800541348504849`, 5.4741050772188755`}}]}, 
           {Arrowheads[{{0.04, 1.}}], 
            ArrowBox[{{13.722593584927676`, 5.444229913800959}, {
             13.492432508639144`, 5.356962028306562}, {13.266711340267568`, 
             5.272413292779898}, {12.874009552865537`, 5.125791060250652}, {
             12.497545792726243`, 4.988058835842525}, {12.137320059849683`, 
             4.859216619555515}, {11.79333235423586, 4.739264411389626}, {
             11.464217044547883`, 4.627270147480012}, {11.14860849944887, 
             4.522301763961835}, {10.84650671893882, 4.42435926083509}, {
             10.57265029753026, 4.338085764844946}}]}, 
           {Arrowheads[{{0.04000000000000001, 1.}}], 
            ArrowBox[{{10.492872479181557`, 4.3135131033528324`}, {
             10.281691874099213`, 4.248802441714684}, {10.016715654596887`, 
             4.169689217638574}, {9.762983044510753, 4.096102965871453}, {
             9.520494043840806, 4.028043686413321}, {9.149997221996195, 
             3.928828659021173}, {8.805572071861263, 3.8419414296590615`}, {
             8.484422335210368, 3.7655693417039853`}, {8.183751753817845, 
             3.697899738532935}, {7.902311728894598, 3.638202994757202}, {
             7.639738038472409, 3.5863683599790983`}, {7.394560989556954, 
             3.541511490062156}, {7.252610101698624, 3.5175092932490815`}}]}, 
           {Arrowheads[{{0.03594631707692831, 1.}}], 
            ArrowBox[{{7.170301613122077, 3.5035919125830817`}, {
             7.1653108891539095`, 3.502748040869907}, {6.751012970735799, 
             3.441659180780632}, {6.389687156919575, 3.399417331953555}, {
             6.074141237190458, 3.3721864121018257`}, {5.798298021231413, 
             3.3568262807429643`}, {5.431249479439574, 3.3509380825122}, {
             5.13290544346872, 3.3602299496053623`}, {4.888675626620181, 
             3.3784105315598287`}, {4.689423388526099, 3.402661750461125}, {
             4.392894722195306, 3.4589467825508486`}, {4.193865070534544, 
             3.515956657521644}}]}}, 
          {GrayLevel[0], Thickness[Large], 
           {Arrowheads[{{0.04000000000000001, 1.}}], 
            ArrowBox[{{8.169663056825788, 20.}, {8.160840253372585, 
             19.981444186895448`}, {8.009925260810494, 19.661712249640814`}, {
             7.8633713823815645`, 19.348819677634452`}, {7.721178618085801, 
             19.04276647087637}, {7.582941931706383, 18.743012793158965`}, {
             7.448256287026493, 18.449018808274648`}, {7.317121684046126, 
             18.1607845162234}, {7.189538122765285, 17.878309917005232`}, {
             7.0655056031839685`, 17.601595010620148`}, {6.945024125302181, 
             17.330639797068145`}, {6.828093689119917, 17.06544427634921}, {
             6.783125839427384, 16.96254840742653}}]}, 
           {Arrowheads[{{0.04000000000000001, 1.}}], 
            ArrowBox[{{6.749697389200054, 16.88605710405316}, {
             6.7147142946371785`, 16.806008448463363`}, {6.604554659912, 
             16.551881142451194`}, {6.497283503002411, 16.302611187353296`}, {
             6.392900823908413, 16.058198583169677`}, {6.291406622630005, 
             15.818643329900329`}, {6.192800899167189, 15.583945427545263`}, {
             6.097083653519962, 15.354104876104472`}, {6.0042548856883275`, 
             15.129121675577958`}, {5.914314595672282, 14.908995825965716`}, {
             5.768597378987146, 14.550536596420008`}, {5.629903703230943, 
             14.204132676023328`}, {5.5356028075706565`, 
             13.961001581638989`}, {5.474090855701095, 
             13.800538845214511`}}]}, 
           {Arrowheads[{{0.039999999999999994`, 1.}}], 
            ArrowBox[{{5.444215778051647, 13.722591048775962`}, {
             5.3569487121535015`, 13.49243141296613}, {5.272400222205677, 
             13.266710179449035`}, {5.125778513571547, 12.874008537479927`}, {
             4.9880467922400635`, 12.497544913604704`}, {4.859205058211227, 
             12.137319307823365`}, {4.739253311485039, 11.79333172013591}, {
             4.6272594898590755`, 11.46421652015773}, {4.522291531130914, 
             11.148608077504218`}, {4.424349435300556, 10.846506392175375`}, {
             4.33807519361432, 10.572646512977297`}}]}, 
           {Arrowheads[{{0.039999999999999994`, 1.}}], 
            ArrowBox[{{4.31350265192731, 10.492868657652796`}, {
             4.248793379693499, 10.281691716685945`}, {4.169680514637307, 
             10.016715572913881`}, {4.096094607199424, 9.76298303285501}, {
             4.02803565737985, 9.520494096509324}, {3.928821136383762, 
             9.149997373470576}, {3.8419343787769584`, 8.805572308598077}, {
             3.7655627315055784`, 8.48442264568663}, {3.6978935415157594`, 
             8.183752128531033}, {3.6381971850501404`, 7.902312159165739}, {
             3.5863629122350718`, 7.639738515762145}, {3.5415063808422627`, 
             7.394561506320473}, {3.5175034541878785`, 
             7.2526051616423075`}}]}, 
           {Arrowheads[{{0.03594625517075852, 1.}}], 
            ArrowBox[{{3.5035861822265377`, 7.170296654685176}, {
             3.502743248643422, 7.165311438840935}, {3.4416549627086224`, 
             6.7510135686884905`}, {3.399413616192624, 6.389687783145253}, {
             3.372183136301594, 6.0741418759863635`}, {3.356823390582986, 
             5.798298660381338}, {3.3509357083349744`, 5.431250015451937}, {
             3.3602280022500954`, 5.13290589335126}, {3.3784089371145587`, 
             4.888676003782395}, {3.402660446734211, 4.689423704357718}, {
             3.4589459152559754`, 4.392894942645573}, {3.5159560848441855`, 
             4.1938652237939955`}}]}}, 
          {GrayLevel[0], Thickness[Large], 
           {Arrowheads[{{0.04000000000000001, 1.}}], 
            ArrowBox[{{20., 13.407716343097642`}, {19.67486886706251, 
             13.172075143411403`}, {19.34761930665345, 12.935563923179954`}, {
             19.026848076866848`, 12.704316227640208`}, {18.712555177702686`, 
             12.478332056792162`}, {18.404740609160978`, 12.25761141063582}, {
             18.10340437124172, 12.04215428917118}, {17.80854646394491, 
             11.831960692398242`}, {17.520166887270552`, 
             11.627030620317008`}, {17.286677440182046`, 
             11.461653445136065`}}]}, 
           {Arrowheads[{{0.039999999999999994`, 1.}}], 
            ArrowBox[{{17.218552924439095`, 11.413409989387286`}, {
             17.023786149540175`, 11.27554001041958}, {16.812756871168343`, 
             11.126497773435938`}, {16.60523658181137, 10.980288825288726`}, {
             16.401048954344578`, 10.836758776041428`}, {16.138522026676867`, 
             10.653723190213087`}, {15.881701696795844`, 
             10.475243337958695`}, {15.630238322211671`, 
             10.301017029314632`}, {15.384248450420968`, 
             10.131144994268773`}, {15.131574940381997`, 9.956624156580196}, {
             14.88418897356281, 9.786277767325148}, {14.642090549963411`, 
             9.620105826503629}, {14.47709007090106, 9.50723236474347}}]}, 
           {Arrowheads[{{0.04000000000000001, 1.}}], 
            ArrowBox[{{14.40819183513347, 9.460100487160757}, {
             14.405279669583795`, 9.458108334115636}, {14.173756332423963`, 
             9.300285290161174}, {13.94752053848392, 9.14663669464024}, {
             13.726572287763657`, 8.997162547552833}, {13.510911580263182`, 
             8.851862848898955}, {13.300091310724103`, 8.710353561730656}, {
             13.093664373888032`, 8.572250649099981}, {12.891630769754965`, 
             8.437554111006932}, {12.693990498324911`, 8.306263947451512}, {
             12.500743559597865`, 8.178380158433717}, {12.311889953573825`, 
             8.053902743953548}, {12.127429680252792`, 7.932831704011005}, {
             11.947362739634768`, 7.815167038606089}, {11.629512734920135`, 
             7.608667843594877}}]}, 
           {Arrowheads[{{0.04000000000000001, 1.}}], 
            ArrowBox[{{11.559424693587626`, 7.56332440609418}, {
             11.265081743753948`, 7.373520593240757}, {10.945841321702483`, 
             7.169346970942401}, {10.641200950243647`, 6.976273082233583}, {
             10.403025068276385`, 6.82665574504984}, {10.17387011569994, 
             6.683848258788759}, {9.95326861673603, 6.5474566484225285`}, {
             9.740753095606385, 6.417086938923342}, {9.535856076532728, 
             6.292345155263394}, {9.338110083736785, 6.172837322414878}, {
             9.147047641440276, 6.058169465349986}, {8.962201273864931, 
             5.94794760904091}, {8.7207683241613, 5.805579713499514}}]}, 
           {Arrowheads[{{0.04, 1.}}], 
            ArrowBox[{{8.648862193024495, 5.763178191341759}, {
             8.611355412905972, 5.741061237709031}, {8.285083278141538, 
             5.551847498258288}, {7.981418108895152, 5.378693366863411}, {
             7.698393144490332, 5.219985819699122}, {7.434719125933153, 
             5.07471217319466}, {7.189493938048282, 4.942202795353263}, {
             6.9613315358871395`, 4.821359239710664}, {6.748845874501146, 
             4.711083059802597}, {6.3668803862460805`, 4.519109772459674}, {
             6.0355486976660355`, 4.360036823863729}, {5.82094814415325, 
             4.261282346842829}, {5.696853673170868, 4.206422582000321}}]}, 
           {Arrowheads[{{0.010530712675196879`, 1.}}], 
            ArrowBox[{{5.6204578302847095`, 4.172778493817707}, {
             5.453567473349814, 4.10192155254512}, {5.295548225580172, 
             4.037333854484992}, {5.023205055060346, 3.9329626078230877`}, {
             4.800743509557808, 3.856012629893235}}]}}, 
          {GrayLevel[0], Thickness[Large], 
           {Arrowheads[{{0.04000000000000001, 1.}}], 
            ArrowBox[{{13.407680270757599`, 20.}, {13.172043011014198`, 
             19.674873584694826`}, {12.935532358799799`, 19.34762408043494}, {
             12.704285221225902`, 19.02685290356937}, {12.478301598292507`, 
             18.712560054098113`}, {12.257581489999616`, 18.40474553202116}, {
             12.042124896347229`, 18.10340933733852}, {11.831931817335345`, 
             17.80855147005019}, {11.627002252963962`, 17.52017193015617}, {
             11.46162037411032, 17.286675287952047`}}]}, 
           {Arrowheads[{{0.040000000000000015`, 1.}}], 
            ArrowBox[{{11.413376996657382`, 17.218550716762905`}, {
             11.275512488380109`, 17.023791207210948`}, {11.126470594788692`, 
             16.812761909836276`}, {10.98026198571857, 16.605241601233615`}, {
             10.836732271390515`, 16.401053954299446`}, {10.653697095261364`, 
             16.13852696066528}, {10.475217646777065`, 15.881706566150397`}, {
             10.300991736180858`, 15.630243128157769`}, {10.13112009339167, 
             15.384253194219745`}, {9.956599714074892, 15.131579701012448`}, {
             9.786253774812021, 14.884193748941058`}, {9.620082275603053, 
             14.642095338005568`}, {9.507202728821037, 14.47708552983093}}]}, 
           {Arrowheads[{{0.040000000000000015`, 1.}}], 
            ArrowBox[{{9.460070935668211, 14.408187236306654`}, {
             9.458085216447987, 14.405284468205977`}, {9.30026259734683, 
             14.173761139542295`}, {9.146614418299576, 13.947525352014512`}, {
             8.997140679306227, 13.726577105622637`}, {8.851841380366782, 
             13.51091640036666}, {8.710332485167731, 13.300096131265422`}, {
             8.572229957395567, 13.093669193337755`}, {8.437533797050287, 
             12.891635586583657`}, {8.30624400413189, 12.693995311003125`}, {
             8.17836057864038, 12.500748366596163`}, {8.053883520575752, 
             12.311894753362774`}, {7.93281282993801, 12.127434471302951`}, {
             7.8151485067271524`, 11.9473675204167}, {7.6086421639916795`, 
             11.629505557539433`}}]}, 
           {Arrowheads[{{0.04, 1.}}], 
            ArrowBox[{{7.56329886445214, 11.559417426942494`}, {
             7.373503367622085, 11.26508647169307}, {7.169330362232996, 
             10.945846016686932`}, {6.976257066286204, 10.641205607917914`}, {
             6.826640196548334, 10.403029693837526`}, {6.683833162614178, 
             10.173874706502295`}, {6.547441990145723, 9.953273170408961}, {
             6.41707270480496, 9.74075761005427}, {6.292331332253872, 
             9.53586054993496}, {6.172823898154453, 9.338114514547776}, {
             6.0581564281686875`, 9.147052028389458}, {5.947934947958566, 
             8.962205615956751}, {5.805558985212348, 8.72075808237131}}]}, 
           {Arrowheads[{{0.039999999999999994`, 1.}}], 
            ArrowBox[{{5.763157580746332, 8.64885188183431}, {
[truncated: 1,175,003 more chars]
