# Supplementary material for: Consensus or Deadlock? Consequences of Simple Behavioral Rules for Coordination in Group Decisions
Source: PLoS One. 2016 Sep 28;11(9):e0162768. doi: 10.1371/journal.pone.0162768 (PMC5040253; doi:10.1371/journal.pone.0162768)
Supplement: S1 Code — All code is included here. S1 Code also includes example parameter sets necessary to reproduce Figs 3 through 7. (ZIP) [file pone.0162768.s001.zip › S1code/4-figures4and5.R]

# Helen McCreery, Nikolaus Correll, Michael Breed, Samuel Flaxman
# July 2016

# This code makes figures 4 and 5. For this code to run properly, you must
# first run the mean field model and stochasticModel.R code (files 1 and 2). 
# For the parameter file, you can use the paramsForFigs345.csv.

# For this code to run without editing, your working directory should be the
# main folder that includes this file. "outputFiles" should be a subfolder, 
# which should include the output from model runs for the parameter
# spaces that you're interested in. 

# ******* If necessary, change the results file name it's pulling data from 
# ******* on line 34 and 35.  

#__________________________

# Install packages if necessary
listOfPackages <- c("ggplot2", "grid", "gridExtra", "jpeg")
newPackages <- listOfPackages[!(listOfPackages %in% 
                              installed.packages()[,"Package"])]
if(length(newPackages)) {
	install.packages(newPackages)
}

# Loading required packages
library(ggplot2)
library(grid)
library(gridExtra)
library(jpeg)


#__________________________
results <- read.csv("outputFiles/stochasticResults.csv")
detResults <- read.csv("outputFiles/resultsFigs345.csv")

# Set order of factors for paradigm and bias
results$paradigm <- factor(results$paradigm, 
                           levels=c("Uninformed", "Oblivious", "Informed"))
results$bias <- factor(results$bias, levels=c("Strong", "Weak", "None"))

detResults$paradigm <- factor(detResults$paradigm, 
													 levels=c("Uninformed", "Oblivious", "Informed"))
detResults$bias <- factor(detResults$bias, levels=c("Strong", "Weak", "None"))

#__________________________
# Define general theme for figures
mainTheme <- theme(axis.text=element_text(colour="black"), 
                   panel.background=element_rect(fill="white"), 
                   panel.border=element_rect(colour="black", size=1, fill=NA), 
                   panel.grid.major=element_line(colour="black", size=0.1))

#_____________ PLOTTING EXAMPLE STOCHASTIC TRAJECTORIES (Fig 4) ________________

# Makes Figure 4. With current settings, this figure is best visualized when 
# showing a small number of simulations (you can change this in file 2). 

fig4 <- ggplot(results, aes(x=timestep, y=N1, group=simulation)) + xlim(0, 40) +
          geom_line(colour="red", alpha=1) +
          geom_line(aes(x=timestep, y=N2, group=simulation), 
                    colour="blue", alpha=1) +
          geom_line(aes(x=timestep, y=Nd, group=simulation), 
                    colour="black", alpha=1) + 
					geom_line(data=detResults, aes(x=time, y=N1.t., group=run),
										colour="red",alpha=0.5,linetype=2, size = 1.5) +
					geom_line(data=detResults, aes(x=time, y=N2.t., group=run), 
										colour="blue",alpha=0.5,linetype = 2,size=1.5) +
					geom_line(data=detResults, aes(x=time, y=Nd.t., group=run), 
										colour="black",alpha=0.5,linetype = 2,size=1.5) + 
	facet_grid(paradigm ~ bias) + labs(y="Abundance", x="Time") + 
          mainTheme
fig4


#_____________ PLOTTING HISTOGRAMS AT PARTICULAR TIMEPOINTS (Fig 5) ___________

# This function automatically creates figures like figure 5. 
fig5Plotify <- function (stochData, deterData, frame) {
	temp <- ggplot(stochData, aes(x=N1)) +
		geom_histogram(colour="red", fill="red", alpha=0.5, binwidth=1) +
		geom_histogram(aes(x=N2), colour="blue", fill="blue", alpha=0.5, 
									 binwidth=1) +
		geom_histogram(aes(x=Nd), colour="black", alpha=0.25, binwidth=1) +
		geom_vline(data = deterData, aes (xintercept = N1.t.), 
							 colour = "red", linetype=2, size = 1) +
		geom_vline(data = deterData, aes (xintercept = N2.t.), 
							 colour = "blue", linetype=2, size = 1) +
		geom_vline(data = deterData, aes (xintercept = Nd.t.), 
							 colour = "black", linetype=2, size = 1) +				
		ylim(0, max(stochData$simulation)) + 
		xlim(0, 21) + 
		facet_grid(paradigm ~ bias) +
		labs(title=paste("Time = ",frame,";",max(stochData$simulation),
										 " simulations"), x="number of ants") +
		mainTheme
	return (temp)
}

# _____________________
# Figure 5 only includes strong and weak directional biases, so first subset
# results to not include the weak bias data.
resultsNoWeak <- subset(results, bias != "Weak")
detResultsNoWeak <- subset(detResults,bias!="Weak")

# First set of panels
simData10 <- subset(resultsNoWeak, timestep == 10)
detData10 <- subset(detResultsNoWeak, time == 10)

fig5time10 <- fig5Plotify (simData10, detData10, 10)

# Second set of panels
simData60 <- subset(resultsNoWeak, timestep == max(timestep))
detData60 <- subset(detResultsNoWeak, time == max(time))

fig5time60 <- fig5Plotify (simData60, detData60, 60)

# Put them together
require(gridExtra)
fig5 <- grid.arrange(fig5time10, fig5time60, ncol=2)
fig5


# ____________________________________S2 MOVIE_________________________________
# The functions below automatically create figures that can be made into movies
# like S2 Movie. "plotify" is to show a single parameter at one time, while 
# "plotifyFacet" shows all nine parameter sets at once (all three paradigms, 
# each with strong, weak, and no directional bias).

plotify <- function(data, numberOfSims, frame, Paradigm, Bias) {
	temp.df <- subset(data, timestep == frame & 
											paradigm == Paradigm & 
											bias == Bias)
	temp <- ggplot(temp.df, aes(x=Nd)) + 
		geom_histogram(colour="black", alpha=0.25, binwidth=1) +
		geom_histogram(aes(x=N1), colour="red", fill="red", alpha=0.5, 
									 binwidth=1) +
		geom_histogram(aes(x=N2), colour="blue", fill="blue", alpha=0.5,
									 binwidth=1) + 
		ylim(0, numberOfSims) + 
		xlim(0, 21) +
		labs(title=paste("Timestep ", frame), x="number of ants") + 
		mainTheme + theme(text=element_text(size=12), 
											title=element_text(size=20), 
											panel.margin=unit(2, "lines")) 
	return(temp)
}


plotifyFacet <- function(data, numberOfSims, frame) {
	temp <- ggplot(subset(data, timestep == frame), aes(x=N1)) +
		geom_histogram(colour="red", fill="red", alpha=0.5, binwidth=1) +
		geom_histogram(aes(x=N2), colour="blue", fill="blue", alpha=0.5, 
									 binwidth=1) +
		geom_histogram(aes(x=Nd), colour="black", alpha=0.25, binwidth=1) +
		ylim(0, numberOfSims) + 
		xlim(0, 21) + 
		facet_grid(paradigm ~ bias) +
		labs(title=paste("Time=", frame), x="number of ants") +
		mainTheme + theme(panel.margin=unit(1, "lines"), 
											axis.text=element_text(size=12), 
											axis.title=element_text(size=16), 
											title=element_text(size=20), 
											strip.text.x=element_text(size=16), 
											strip.text.y=element_text(size=16))
	return(temp)
}


# ______________________
# You need to have an empty folder in the working directory called 
# "movieFrames." If you want to make muliple movies, you will need to create
# subfolders, and change the filepath in this code, or you can move any
# existing frames from the "movieFrames" folder before making a new one. 

# Creating names for each plot (each frame of the movie)
totalTime <- max(results$timestep)			

names <- rep("NA",totalTime)
for(i in 1:totalTime) {
	names[i] <- paste0("frame_",i)
}

# Saving each frame in the folder
numberOfSims <- max(results$simulation)

for(i in 1:totalTime) {
	
	# This code names the file path for where the frames are going to end up. 
	# Each subfolder is identified as an argument to the file.path function.
	tempPath <- file.path("movieFrames", paste0(names[i], ".png"))
	
	# Writing the jpegs that are each frame 
	png(file=tempPath, width=960, height=540)
	print(assign(names[i], plotifyFacet(results, numberOfSims, i)))
	dev.off()
}

# You can stich the frames into a movie various programs, or with an image
# manipulation R package. I used iMovie.

#_______________________

# Making a movie for just ONE parameter set (not included in manuscript)

# Which parameter set do you want?
paradigmForMovie <- "Informed"
biasForMovie <- "None"

# Creating names for each plot (each frame of the movie)

totalTime <- max(results$timestep)

names <- rep("NA",totalTime)
for(i in 1:totalTime) {
	names[i] <- paste0("frame_",i)
}

# Saving each frame in the folder

numberOfSims <- max(results$simulation)

for(i in 1:totalTime) {
	
	# This code names the file path for where the frames are going to end up
	tempPath <- file.path("movieFrames", paste0(names[i], ".png"))
	
	# Writing the jpegs that are each frame 
	png(file=tempPath, width=960, height=540)
	print(assign(names[i], plotify(results, numberOfSims, i, paradigmForMovie, 
																 biasForMovie)))
	dev.off()
}
# ______________________________________________________________________________
