# Supplementary material for: Consensus or Deadlock? Consequences of Simple Behavioral Rules for Coordination in Group Decisions
Source: PLoS One. 2016 Sep 28;11(9):e0162768. doi: 10.1371/journal.pone.0162768 (PMC5040253; doi:10.1371/journal.pone.0162768)
Supplement: S1 Code — All code is included here. S1 Code also includes example parameter sets necessary to reproduce Figs 3 through 7. (ZIP) [file pone.0162768.s001.zip › S1code/5-figures6and7.R]

# Helen McCreery, Nikolaus Correll, Michael Breed, Samuel Flaxman
# July 2016

# This code makes figures 6 and 7. For this code to run properly, you must
# first run the mathematica code for the deterministic model (file 1). There 
# are separate parameter files to run to look at persistence and shape.
# Run both of these in order for this entire script to work.

# For this code to run without editing, your working directory should be the
# main folder that includes this file. "outputFiles" should be a subfolder, 
# which should include the output from model runs for the parameter
# spaces that focus on the effects of persistence and shape. 

# If necessary, change the results file name it's pulling data from for
# persistence figures (Fig 6) in lines 48 and 49.  
# If necessary, change the results file name it's pulling data from for
# shape figures (Fig 7) in lines 96 and 97. 

#__________________________

# Install packages if necessary
listOfPackages <- c("ggplot2", "grid", "gridExtra")
newPackages <- listOfPackages[!(listOfPackages %in% 
								installed.packages()[,"Package"])]
if(length(newPackages)) {
	install.packages(newPackages)
}

# Loading required packages
library(ggplot2)
library(grid)
library(gridExtra)


#__________________________

# Defining ggplot theme to apply to all panels in Figures 6 and 7
figTheme <- theme(panel.background=element_rect(fill="white"), 
									panel.border=element_rect(colour="black", size=0.5, fill=NA),
									axis.text=element_text(colour="black", size=10), 
									axis.title=element_text(size=10), 
									legend.key.size=unit(1,"cm"),
									legend.text=element_text(size=10), 
									legend.title=element_text(size=10))

#______Effect of Persistence _______This makes figure 6__________________________

# Loading data 
persistenceResults <- read.csv("outputFiles/metaResultsFig6.csv")
# Separating data by paradigm
uninformed <- persistenceResults[persistenceResults$paradigm == "Uninformed",]
oblivious <- persistenceResults[persistenceResults$paradigm == "Oblivious",]
informed <- persistenceResults[persistenceResults$paradigm == "Informed",]


#__________________________
# Making figure 6 panels

# Panel A: Uninformed Paradigm
fig6A <- ggplot(uninformed, aes(x=a, y=maxCoordination, group=j2-j1)) + 
          geom_line(aes(linetype=factor(j2-j1)), size=1) + 
          scale_linetype_manual(name="Bias",values=c(1,5,2,4,3)) +
          labs(x="Maximum Giving-Up Rate, Uninformed Paradigm", 
               y="Maximum coordination") +
          ylim(0,1) + 
          figTheme
fig6A

# Panel B: Oblivious Paradigm
fig6B <- ggplot(oblivious, aes(x=g2/g1, y=maxCoordination, group=g1+(j2-j1) )) +
          geom_line(aes(colour=factor(g1), linetype=factor(j2-j1)), 
          					size=1, alpha = 0.6) + 
          scale_colour_manual(name="Shape", values=c("red","blue")) + 
          scale_linetype_manual(name="Bias", values=c(1,5,2,4,3)) +
          labs(x="Maximum Giving-Up Rate, Oblivious Paradigm", 
               y="Maximum coordination") + 
          ylim(0,1) +
          figTheme
fig6B

# Panel C: Informed Paradigm
fig6C <- ggplot(informed, aes(x=b1, y=maxCoordination, group=b2+(j2-j1) )) +
          geom_line(aes(linetype=factor(j2-j1), colour=(factor(b2))), 
          					size=1, alpha = 0.6) +
          scale_colour_manual(name="Shape", values=c("blue","red")) +
          scale_linetype_manual(name="Bias", values=c(1,5,2,4,3)) +
          labs(x="Maximum Giving-Up Rate, Informed Paradigm", 
               y="Maximum coordination") + 
          ylim(0,1) +
          figTheme
fig6C

# Combining panels into one figure
grid.arrange(fig6A, fig6B, fig6C, ncol=3)


#______Effect of Shape _______This makes figure 7______________________________

# Loading data
shapeResults <- read.csv("outputFiles/metaResultsFig7.csv")

# Separating data by shape parameter
panelAData <- shapeResults[shapeResults$b2 == 0.5,]
panelBData <- shapeResults[shapeResults$b2 == 1,]

# Panel A: Shape = 0.5
fig7A <- ggplot(panelAData, aes(x=b1, y=maxCoordination, group=b2+(j2-j1) )) +
          geom_line(aes(colour=j2-j1,linetype=factor(b2)), size=1) + 
          scale_colour_gradient(name="Bias", low="black", high="gray80") + 
          scale_linetype(name="Shape") +
          labs(x="Maximum Giving-Up Rate, Informed Paradigm", 
               y="Maximum coordination") + 
          ylim(0,1) + 
          figTheme
fig7A

# Panel B: Shape = 1
fig7B <- ggplot(panelBData, aes(x=b1, y=maxCoordination, group=b2+(j2-j1) )) +
          geom_line(aes(colour=j2-j1, linetype=factor(b2)), size=1) + 
          scale_colour_gradient(name="Bias", low="black",high="gray99") + 
          scale_linetype(name="Shape") + 
          labs(x="Maximum Giving-Up Rate, Informed Paradigm", 
               y="Maximum coordination") +
          ylim(0,1) +
          figTheme
fig7B

# Combinging panels into one figure
grid.arrange(fig7A, fig7B, ncol=2)
